# Supplementary material for: Neural criticality from effective latent variables
Source: eLife. 2024 Mar 12;12:RP89337. doi: 10.7554/eLife.89337 (PMC10957169; doi:10.7554/eLife.89337)
Supplement: Source code 1. [file elife-89337-code1.zip]

Archive with 375 entries (357 files):
- LICENSE
- __MACOSX/._LICENSE
- matlab_analysis_code/
- matlab_analysis_code/.DS_Store
- __MACOSX/matlab_analysis_code/._.DS_Store
- matlab_analysis_code/analysis_scripts/
- matlab_analysis_code/figure_scripts/
- matlab_analysis_code/functions/
- __MACOSX/matlab_analysis_code/._functions
- matlab_analysis_code/analysis_scripts/compute_branching_ratio_script.m
- __MACOSX/matlab_analysis_code/analysis_scripts/._compute_branching_ratio_script.m
- matlab_analysis_code/analysis_scripts/avalanches_temporal_sampling_script.m
- __MACOSX/matlab_analysis_code/analysis_scripts/._avalanches_temporal_sampling_script.m
- matlab_analysis_code/analysis_scripts/avalanche_distribution_power_law_GOF_script.m
- __MACOSX/matlab_analysis_code/analysis_scripts/._avalanche_distribution_power_law_GOF_script.m
- matlab_analysis_code/analysis_scripts/generateHurwitzZetaTable_script.m
- __MACOSX/matlab_analysis_code/analysis_scripts/._generateHurwitzZetaTable_script.m
- matlab_analysis_code/analysis_scripts/spikecount_latent_field_info_calc_script.m
- __MACOSX/matlab_analysis_code/analysis_scripts/._spikecount_latent_field_info_calc_script.m
- matlab_analysis_code/analysis_scripts/manually_process_ava_GOF_script.m
- __MACOSX/matlab_analysis_code/analysis_scripts/._manually_process_ava_GOF_script.m
- matlab_analysis_code/analysis_scripts/latent_field_info_calc_script.m
- __MACOSX/matlab_analysis_code/analysis_scripts/._latent_field_info_calc_script.m
- matlab_analysis_code/figure_scripts/avalanche_figures_2_and_3_script.m
- __MACOSX/matlab_analysis_code/figure_scripts/._avalanche_figures_2_and_3_script.m
- matlab_analysis_code/figure_scripts/avalanches_figure1_script.m
- __MACOSX/matlab_analysis_code/figure_scripts/._avalanches_figure1_script.m
- matlab_analysis_code/figure_scripts/.DS_Store
- __MACOSX/matlab_analysis_code/figure_scripts/._.DS_Store
- matlab_analysis_code/figure_scripts/avalanche_figure3_AvaCounts_script.m
- __MACOSX/matlab_analysis_code/figure_scripts/._avalanche_figure3_AvaCounts_script.m
- matlab_analysis_code/figure_scripts/avalanche_figure3_script.m
- __MACOSX/matlab_analysis_code/figure_scripts/._avalanche_figure3_script.m
- matlab_analysis_code/figure_scripts/avalanche_paper_figures_script.m
- __MACOSX/matlab_analysis_code/figure_scripts/._avalanche_paper_figures_script.m
- matlab_analysis_code/figure_scripts/avalanche_run_params_plots.m
- __MACOSX/matlab_analysis_code/figure_scripts/._avalanche_run_params_plots.m
- matlab_analysis_code/figure_scripts/avalanche_figure3_USF_script.m
- __MACOSX/matlab_analysis_code/figure_scripts/._avalanche_figure3_USF_script.m
- matlab_analysis_code/figure_scripts/avalanche_figure3_SF_script.m
- __MACOSX/matlab_analysis_code/figure_scripts/._avalanche_figure3_SF_script.m
- matlab_analysis_code/functions/computeCDFpowerlawdistribution.m
- __MACOSX/matlab_analysis_code/functions/._computeCDFpowerlawdistribution.m
- matlab_analysis_code/functions/calculateAveSizeByDuration.m
- __MACOSX/matlab_analysis_code/functions/._calculateAveSizeByDuration.m
- matlab_analysis_code/functions/plotScalingVerification.m
- __MACOSX/matlab_analysis_code/functions/._plotScalingVerification.m
- matlab_analysis_code/functions/applyCellfunskipEmpty.m
- __MACOSX/matlab_analysis_code/functions/._applyCellfunskipEmpty.m
- matlab_analysis_code/functions/imagescWNans.m
- __MACOSX/matlab_analysis_code/functions/._imagescWNans.m
- matlab_analysis_code/functions/computeMLEFieldInfo.m
- __MACOSX/matlab_analysis_code/functions/._computeMLEFieldInfo.m
- matlab_analysis_code/functions/calculateJointHistogram.m
- __MACOSX/matlab_analysis_code/functions/._calculateJointHistogram.m
- matlab_analysis_code/functions/nancellfun.m
- __MACOSX/matlab_analysis_code/functions/._nancellfun.m
- matlab_analysis_code/functions/.DS_Store
- __MACOSX/matlab_analysis_code/functions/._.DS_Store
- matlab_analysis_code/functions/computeProbSilenceAvalanche.m
- __MACOSX/matlab_analysis_code/functions/._computeProbSilenceAvalanche.m
- matlab_analysis_code/functions/plotSizeDurPDFScaling.m
- __MACOSX/matlab_analysis_code/functions/._plotSizeDurPDFScaling.m
- matlab_analysis_code/functions/fitGammaRange_fromDmin.m
- __MACOSX/matlab_analysis_code/functions/._fitGammaRange_fromDmin.m
- matlab_analysis_code/functions/computeSingleSpinInfo.m
- __MACOSX/matlab_analysis_code/functions/._computeSingleSpinInfo.m
- matlab_analysis_code/functions/computeKSStatPowerLaw.m
- __MACOSX/matlab_analysis_code/functions/._computeKSStatPowerLaw.m
- matlab_analysis_code/functions/loadhurwitzZetaLookup.m
- __MACOSX/matlab_analysis_code/functions/._loadhurwitzZetaLookup.m
- matlab_analysis_code/functions/powerLawMLEClauset.m
- __MACOSX/matlab_analysis_code/functions/._powerLawMLEClauset.m
- matlab_analysis_code/functions/compute_hMLEpars_forsim.m
- __MACOSX/matlab_analysis_code/functions/._compute_hMLEpars_forsim.m
- matlab_analysis_code/functions/selectSimulation.m
- __MACOSX/matlab_analysis_code/functions/._selectSimulation.m
- matlab_analysis_code/functions/computeFRatEtaEpsVal.m
- __MACOSX/matlab_analysis_code/functions/._computeFRatEtaEpsVal.m
- matlab_analysis_code/functions/extractExponentsGoodScaling.m
- __MACOSX/matlab_analysis_code/functions/._extractExponentsGoodScaling.m
- matlab_analysis_code/functions/fitGammaRange_fromDmin.asv
- __MACOSX/matlab_analysis_code/functions/._fitGammaRange_fromDmin.asv
- matlab_analysis_code/functions/computeMultiSpinsInfo.m
- __MACOSX/matlab_analysis_code/functions/._computeMultiSpinsInfo.m
- matlab_analysis_code/functions/consolidateAlphaTauFits.m
- __MACOSX/matlab_analysis_code/functions/._consolidateAlphaTauFits.m
- matlab_analysis_code/functions/switchSimulationSet.m
- __MACOSX/matlab_analysis_code/functions/._switchSimulationSet.m
- matlab_analysis_code/functions/extractGammaFitRegion.m
- __MACOSX/matlab_analysis_code/functions/._extractGammaFitRegion.m
- matlab_analysis_code/functions/plotTauAlphaGammaSummary.m
- __MACOSX/matlab_analysis_code/functions/._plotTauAlphaGammaSummary.m
- matlab_analysis_code/functions/plotTauAlphaGammaSummary.m~
- __MACOSX/matlab_analysis_code/functions/._plotTauAlphaGammaSummary.m~
- matlab_analysis_code/functions/computeSilenceProb.m
- __MACOSX/matlab_analysis_code/functions/._computeSilenceProb.m
- matlab_analysis_code/functions/powerLawMLEClauset.asv
- __MACOSX/matlab_analysis_code/functions/._powerLawMLEClauset.asv
- matlab_analysis_code/functions/loadSimulationRunResults.m
- __MACOSX/matlab_analysis_code/functions/._loadSimulationRunResults.m
- matlab_analysis_code/functions/computeCDFpowerlawdistributionHZ.m
- __MACOSX/matlab_analysis_code/functions/._computeCDFpowerlawdistributionHZ.m
- matlab_analysis_code/functions/consolidateGammaFits.m
- __MACOSX/matlab_analysis_code/functions/._consolidateGammaFits.m
- matlab_analysis_code/functions/plotTauAlphaGammaSummary.asv
- __MACOSX/matlab_analysis_code/functions/._plotTauAlphaGammaSummary.asv
- matlab_analysis_code/functions/pullFieldskipEmpty.m
- __MACOSX/matlab_analysis_code/functions/._pullFieldskipEmpty.m
- matlab_analysis_code/functions/mergeRunScalingAnalysis.m
- __MACOSX/matlab_analysis_code/functions/._mergeRunScalingAnalysis.m
- matlab_analysis_code/functions/extractGammaFitRegion.m~
- __MACOSX/matlab_analysis_code/functions/._extractGammaFitRegion.m~
- matlab_analysis_code/functions/computeCDFpowerlawdistribution.asv
- __MACOSX/matlab_analysis_code/functions/._computeCDFpowerlawdistribution.asv
- matlab_analysis_code/functions/computeKSStatSurrogateData.asv
- __MACOSX/matlab_analysis_code/functions/._computeKSStatSurrogateData.asv
- matlab_analysis_code/functions/computeKSStatSurrogateData.m
- __MACOSX/matlab_analysis_code/functions/._computeKSStatSurrogateData.m
- matlab_analysis_code/functions/useful_mfiles/
- matlab_analysis_code/functions/setLoadingFunctionNames.m
- __MACOSX/matlab_analysis_code/functions/._setLoadingFunctionNames.m
- matlab_analysis_code/functions/plotSizeDurPDFScaling.asv
- __MACOSX/matlab_analysis_code/functions/._plotSizeDurPDFScaling.asv
- matlab_analysis_code/functions/pullSummaryFitInfo.m
- __MACOSX/matlab_analysis_code/functions/._pullSummaryFitInfo.m
- matlab_analysis_code/functions/fitGammaRange.m
- __MACOSX/matlab_analysis_code/functions/._fitGammaRange.m
- matlab_analysis_code/functions/binopdf_approx.m
- __MACOSX/matlab_analysis_code/functions/._binopdf_approx.m
- matlab_analysis_code/functions/propagateErrorDxi.m
- __MACOSX/matlab_analysis_code/functions/._propagateErrorDxi.m
- matlab_analysis_code/functions/compute_h_unc.m
- __MACOSX/matlab_analysis_code/functions/._compute_h_unc.m
- matlab_analysis_code/functions/useful_mfiles/bins2edges.m
- __MACOSX/matlab_analysis_code/functions/useful_mfiles/._bins2edges.m
- matlab_analysis_code/functions/useful_mfiles/generateOUProcess.m
- __MACOSX/matlab_analysis_code/functions/useful_mfiles/._generateOUProcess.m
- matlab_analysis_code/functions/useful_mfiles/.DS_Store
- __MACOSX/matlab_analysis_code/functions/useful_mfiles/._.DS_Store
- matlab_analysis_code/functions/useful_mfiles/edges2bins.m
- __MACOSX/matlab_analysis_code/functions/useful_mfiles/._edges2bins.m
- matlab_analysis_code/functions/useful_mfiles/usa.m
- __MACOSX/matlab_analysis_code/functions/useful_mfiles/._usa.m
- matlab_analysis_code/functions/useful_mfiles/assignColorsToLines.m
- __MACOSX/matlab_analysis_code/functions/useful_mfiles/._assignColorsToLines.m
- matlab_analysis_code/functions/useful_mfiles/makeMyFigure.m
- __MACOSX/matlab_analysis_code/functions/useful_mfiles/._makeMyFigure.m
- python_simulation_code/
- python_simulation_code/avalanche_runsave_fine5fields_20220426.py
- __MACOSX/python_simulation_code/._avalanche_runsave_fine5fields_20220426.py
- python_simulation_code/avalanche_runsave_small_fine1fields_20221028.py
- __MACOSX/python_simulation_code/._avalanche_runsave_small_fine1fields_20221028.py
- python_simulation_code/avalanche_runsave_fine1fields_20220516.py
- __MACOSX/python_simulation_code/._avalanche_runsave_fine1fields_20220516.py
- python_simulation_code/avalanche_runsave_fine5fields_20220517.py
- __MACOSX/python_simulation_code/._avalanche_runsave_fine5fields_20220517.py
- python_simulation_code/avalanche_runsave_fine1fields_20220517.py
- __MACOSX/python_simulation_code/._avalanche_runsave_fine1fields_20220517.py
- python_simulation_code/.DS_Store
- __MACOSX/python_simulation_code/._.DS_Store
- python_simulation_code/avalanche_runsave_fine5fields_20220516.py
- __MACOSX/python_simulation_code/._avalanche_runsave_fine5fields_20220516.py
- python_simulation_code/avalanche_save_timesweep_run20fields_20211216.py
- __MACOSX/python_simulation_code/._avalanche_save_timesweep_run20fields_20211216.py
- python_simulation_code/avalanche_runsave_fine1fields_20221020.py
- __MACOSX/python_simulation_code/._avalanche_runsave_fine1fields_20221020.py
- python_simulation_code/avalanche_timesweep_run20fields_20211216.py
- __MACOSX/python_simulation_code/._avalanche_timesweep_run20fields_20211216.py
- python_simulation_code/avalanche_runsave_small_fine1fields_20221028_eps10.py
- __MACOSX/python_simulation_code/._avalanche_runsave_small_fine1fields_20221028_eps10.py
- python_simulation_code/avalanche_runsave_small_fine1fields_20221028_eps8.py
- __MACOSX/python_simulation_code/._avalanche_runsave_small_fine1fields_20221028_eps8.py
- python_simulation_code/avalanche_runsave_small_fine1fields_20221208_C.py
- __MACOSX/python_simulation_code/._avalanche_runsave_small_fine1fields_20221208_C.py
- python_simulation_code/avalanche_runsave_small_fine1fields_20221028_higheps.py
- __MACOSX/python_simulation_code/._avalanche_runsave_small_fine1fields_20221028_higheps.py
- python_simulation_code/avalanche_runsave_fine20fields_20211217.py
- __MACOSX/python_simulation_code/._avalanche_runsave_fine20fields_20211217.py
- python_simulation_code/avalanche_test_sweep_stationary_fields.py
- __MACOSX/python_simulation_code/._avalanche_test_sweep_stationary_fields.py
- python_simulation_code/avalanche_runsave_small_fine1fields_20221028_eps6.py
- __MACOSX/python_simulation_code/._avalanche_runsave_small_fine1fields_20221028_eps6.py
- python_simulation_code/avalanche_save_sweep2_run20fields_20211124.py
- __MACOSX/python_simulation_code/._avalanche_save_sweep2_run20fields_20211124.py
- python_simulation_code/avalanche_runsave_small_fine1fields_20221208_F.py
- __MACOSX/python_simulation_code/._avalanche_runsave_small_fine1fields_20221208_F.py
- python_simulation_code/README
- __MACOSX/python_simulation_code/._README
- python_simulation_code/avalanche_runsave_fine5fields_20211217.py
- __MACOSX/python_simulation_code/._avalanche_runsave_fine5fields_20211217.py
- python_simulation_code/placerg/
- __MACOSX/python_simulation_code/._placerg
- python_simulation_code/avalanche_runsave_small_fine1fields_20221208_E.py
- __MACOSX/python_simulation_code/._avalanche_runsave_small_fine1fields_20221208_E.py
- python_simulation_code/avalanche_sweep2_run20fields_20211124.py
- __MACOSX/python_simulation_code/._avalanche_sweep2_run20fields_20211124.py
- python_simulation_code/avalanche_runsave_small_fine1fields_20221208_D.py
- __MACOSX/python_simulation_code/._avalanche_runsave_small_fine1fields_20221208_D.py
- python_simulation_code/avalanche_runsave_5fields_20211217.py
- __MACOSX/python_simulation_code/._avalanche_runsave_5fields_20211217.py
- python_simulation_code/avalanche_runsave_fine1fields_20211217.py
- __MACOSX/python_simulation_code/._avalanche_runsave_fine1fields_20211217.py
- python_simulation_code/avalanche_runsave_small_fine1fields_20221028_eps4.py
- __MACOSX/python_simulation_code/._avalanche_runsave_small_fine1fields_20221028_eps4.py
- python_simulation_code/avalanche_runsave_timesweep_n20fields_20211218.py
- __MACOSX/python_simulation_code/._avalanche_runsave_timesweep_n20fields_20211218.py
- python_simulation_code/avalanche_runsave_timesweep_n1fields_20211218.py
- __MACOSX/python_simulation_code/._avalanche_runsave_timesweep_n1fields_20211218.py
- python_simulation_code/avalanche_runsave_small_fine1fields_20221208.py
- __MACOSX/python_simulation_code/._avalanche_runsave_small_fine1fields_20221208.py
- python_simulation_code/avalanche_test_sweep_stationary_times.py
- __MACOSX/python_simulation_code/._avalanche_test_sweep_stationary_times.py
- python_simulation_code/avalanche_runsave_timesweep_n5fields_20211218.py
- __MACOSX/python_simulation_code/._avalanche_runsave_timesweep_n5fields_20211218.py
- python_simulation_code/avalanche_runsave_fine1fields_20220505.py
- __MACOSX/python_simulation_code/._avalanche_runsave_fine1fields_20220505.py
- python_simulation_code/avalanche_sweep_run20fields_20211123.py
- __MACOSX/python_simulation_code/._avalanche_sweep_run20fields_20211123.py
- python_simulation_code/placerg/loopfunc.py
- __MACOSX/python_simulation_code/placerg/._loopfunc.py
- python_simulation_code/placerg/_dice6.cpython-36m-x86_64-linux-gnu.so
- __MACOSX/python_simulation_code/placerg/.__dice6.cpython-36m-x86_64-linux-gnu.so
- python_simulation_code/placerg/_dice6_cy.cpython-36m-x86_64-linux-gnu.so
- __MACOSX/python_simulation_code/placerg/.__dice6_cy.cpython-36m-x86_64-linux-gnu.so
- python_simulation_code/placerg/.DS_Store
- python_simulation_code/placerg/avafunc.py
- __MACOSX/python_simulation_code/placerg/._avafunc.py
- python_simulation_code/placerg/dist/
- __MACOSX/python_simulation_code/placerg/._dist
- python_simulation_code/placerg/_dice6.cpython-37m-x86_64-linux-gnu.so
- __MACOSX/python_simulation_code/placerg/.__dice6.cpython-37m-x86_64-linux-gnu.so
- python_simulation_code/placerg/cython_setup/
- __MACOSX/python_simulation_code/placerg/._cython_setup
- python_simulation_code/placerg/funcsrg.py
- __MACOSX/python_simulation_code/placerg/._funcsrg.py
- python_simulation_code/placerg/_dice6.cpython-38-darwin.so
- __MACOSX/python_simulation_code/placerg/.__dice6.cpython-38-darwin.so
- python_simulation_code/placerg/__init__.py
- __MACOSX/python_simulation_code/placerg/.___init__.py
- python_simulation_code/placerg/__pycache__/
- __MACOSX/python_simulation_code/placerg/.___pycache__
- python_simulation_code/placerg/runfunc.py
- __MACOSX/python_simulation_code/placerg/._runfunc.py
- python_simulation_code/placerg/funcs.py
- __MACOSX/python_simulation_code/placerg/._funcs.py
- python_simulation_code/placerg/dice6.cpython-36m-x86_64-linux-gnu.so
- __MACOSX/python_simulation_code/placerg/._dice6.cpython-36m-x86_64-linux-gnu.so
- python_simulation_code/placerg/setup.py
- __MACOSX/python_simulation_code/placerg/._setup.py
- python_simulation_code/placerg/_dice6.cpython-38-x86_64-linux-gnu.so
- __MACOSX/python_simulation_code/placerg/.__dice6.cpython-38-x86_64-linux-gnu.so
- python_simulation_code/placerg/dice6.pyx
- __MACOSX/python_simulation_code/placerg/._dice6.pyx
- python_simulation_code/placerg/funcsboot.py
- __MACOSX/python_simulation_code/placerg/._funcsboot.py
- python_simulation_code/placerg/.ipynb_checkpoints/
- __MACOSX/python_simulation_code/placerg/._.ipynb_checkpoints
- python_simulation_code/placerg/testboot.py
- __MACOSX/python_simulation_code/placerg/._testboot.py
- python_simulation_code/placerg/build/
- __MACOSX/python_simulation_code/placerg/._build
- python_simulation_code/placerg/funcsall.py
- __MACOSX/python_simulation_code/placerg/._funcsall.py
- python_simulation_code/placerg/objects.py
- __MACOSX/python_simulation_code/placerg/._objects.py
- python_simulation_code/placerg/_dice6.cpython-37m-darwin.so
- __MACOSX/python_simulation_code/placerg/.__dice6.cpython-37m-darwin.so
- python_simulation_code/placerg/dice6.c
- __MACOSX/python_simulation_code/placerg/._dice6.c
- python_simulation_code/placerg/dist/placerg_mia-0.0.1-py3-none-any.whl
- __MACOSX/python_simulation_code/placerg/dist/._placerg_mia-0.0.1-py3-none-any.whl
- python_simulation_code/placerg/dist/placerg-mia-0.0.1.tar.gz
- __MACOSX/python_simulation_code/placerg/dist/._placerg-mia-0.0.1.tar.gz
- python_simulation_code/placerg/cython_setup/setup.py
- __MACOSX/python_simulation_code/placerg/cython_setup/._setup.py
- python_simulation_code/placerg/__pycache__/__init__.cpython-39.pyc
- __MACOSX/python_simulation_code/placerg/__pycache__/.___init__.cpython-39.pyc
- python_simulation_code/placerg/__pycache__/__init__.cpython-38.pyc
- __MACOSX/python_simulation_code/placerg/__pycache__/.___init__.cpython-38.pyc
- python_simulation_code/placerg/__pycache__/funcsrg.cpython-38.pyc
- __MACOSX/python_simulation_code/placerg/__pycache__/._funcsrg.cpython-38.pyc
- python_simulation_code/placerg/__pycache__/funcs.cpython-39.pyc
- __MACOSX/python_simulation_code/placerg/__pycache__/._funcs.cpython-39.pyc
- python_simulation_code/placerg/__pycache__/funcs.cpython-38.pyc
- __MACOSX/python_simulation_code/placerg/__pycache__/._funcs.cpython-38.pyc
- python_simulation_code/placerg/__pycache__/funcsall.cpython-38.pyc
- __MACOSX/python_simulation_code/placerg/__pycache__/._funcsall.cpython-38.pyc
- python_simulation_code/placerg/__pycache__/funcsboot.cpython-37.pyc
- __MACOSX/python_simulation_code/placerg/__pycache__/._funcsboot.cpython-37.pyc
- python_simulation_code/placerg/__pycache__/funcsboot.cpython-36.pyc
- __MACOSX/python_simulation_code/placerg/__pycache__/._funcsboot.cpython-36.pyc
- python_simulation_code/placerg/__pycache__/loopfunc.cpython-37.pyc
- __MACOSX/python_simulation_code/placerg/__pycache__/._loopfunc.cpython-37.pyc
- python_simulation_code/placerg/__pycache__/objects.cpython-36.pyc
- __MACOSX/python_simulation_code/placerg/__pycache__/._objects.cpython-36.pyc
- python_simulation_code/placerg/__pycache__/objects.cpython-37.pyc
- __MACOSX/python_simulation_code/placerg/__pycache__/._objects.cpython-37.pyc
- python_simulation_code/placerg/__pycache__/runfunc.cpython-36.pyc
- __MACOSX/python_simulation_code/placerg/__pycache__/._runfunc.cpython-36.pyc
[truncated: 75 more entries]
