# Supplementary material for: Neural criticality from effective latent variables
Source: eLife. 2024 Mar 12;12:RP89337. doi: 10.7554/eLife.89337 (PMC10957169; doi:10.7554/eLife.89337)
Supplement: Source code 1. [file elife-89337-code1.zip › matlab_analysis_code/functions/imagescWNans.m]

function h_im = imagescWNans(varargin)
% sets NaN pixels to white by adding white to the colormap given    
    h_im = imagesc(varargin{:});
    %%
    cmap = colormap(gca);
    new_cmap = [1 1 1; cmap];
    colormap(gca, new_cmap)
end
