# Supplementary material for: Neural criticality from effective latent variables
Source: eLife. 2024 Mar 12;12:RP89337. doi: 10.7554/eLife.89337 (PMC10957169; doi:10.7554/eLife.89337)
Supplement: Source code 1. [file elife-89337-code1.zip › matlab_analysis_code/functions/calculateJointHistogram.m]

function [n_cts, size_bins, dur_bins] = calculateJointHistogram(sizes, durations)
% This calls histcounts2 using bins for discrete data: bins are all unique
% sizes and durations from the observed data. 

    % set bins
    dur_bins = unique(double(durations));
    dur_edges = [dur_bins - 0.5 dur_bins(end)+0.5];
    size_bins = unique(sizes);
    size_edges = [size_bins - 0.5 size_bins(end)+0.5];
    
    % tally observations
    [n_cts, ~, ~] = histcounts2(sizes, double(durations), ...
        size_edges, dur_edges, 'normalization', 'count');

end
