# Supplementary material for: Neural criticality from effective latent variables
Source: eLife. 2024 Mar 12;12:RP89337. doi: 10.7554/eLife.89337 (PMC10957169; doi:10.7554/eLife.89337)
Supplement: Source code 1. [file elife-89337-code1.zip › matlab_analysis_code/functions/nancellfun.m]

function y = nancellfun(cell_arr, field_name)
% extracts the specified field (must be a scalar) from the cell array
% cell_arr
    y = nan(size(cell_arr));
    isnotempty = cellfun(@(x) ~isempty(x), cell_arr);

    y(isnotempty) = cellfun(@(x) x.(field_name), cell_arr(isnotempty));
end
