# Supplementary material for: Neural criticality from effective latent variables
Source: eLife. 2024 Mar 12;12:RP89337. doi: 10.7554/eLife.89337 (PMC10957169; doi:10.7554/eLife.89337)
Supplement: Source code 1. [file elife-89337-code1.zip › matlab_analysis_code/functions/loadhurwitzZetaLookup.m]

function [glu_hurwitzZeta, glu_dhurwitzZeta] = loadhurwitzZetaLookup()

x_fn = load('avalanches_matlab_code/analysis_results/hurwitzLookup_20220118', 'spl_hurwitzZeta', ...
    'spl_dhurwitzZeta');
%%
% global glu_hurwitzZeta
glu_hurwitzZeta = @(a, x) x_fn.spl_hurwitzZeta(a, x);
% global glu_dhurwitzZeta
glu_dhurwitzZeta = @(a, x) x_fn.spl_dhurwitzZeta(a, x);
