# Supplementary material for: Neural criticality from effective latent variables
Source: eLife. 2024 Mar 12;12:RP89337. doi: 10.7554/eLife.89337 (PMC10957169; doi:10.7554/eLife.89337)
Supplement: Source code 1. [file elife-89337-code1.zip › matlab_analysis_code/functions/plotTauAlphaGammaSummary.m]

function gamma_fit_summary = plotTauAlphaGammaSummary(x_reps_arr, x_reps_labels, h_Fig, h_spG1, gamma_fit_summary)
%   x_reps_arr is a cell array, each element is a struct array that must
%   have fields 'all_alpha_pfit', 'all_tau_pfit'
% if re-running on existing 'gamma_fit_summary', the first block is skipped
% if you don't want to plot results, only pass the first argument
% (x_reps_arr)

%% check: is first input the x_reps_arr, or gamma_fit_summary? 
if nargin < 5
    if nargin == 1
        plot_diagnostics = false;
    else 
        plot_diagnostics = true;
    end


    %% otherwise, first calculate all fit information for gamma
    gamma_fit_summary = cell(1, length(x_reps_arr));

    for i_xra = 1:length(x_reps_arr)
        % extract the fitted tau and alpha from simulations

        tau_fit = x_reps_arr{i_xra}.all_tau_pfit;
        alpha_fit = x_reps_arr{i_xra}.all_alpha_pfit;

        % extract fitted gamma
        g_fit = x_reps_arr{i_xra}.all_gamma_pfit;
        gamma_vals = zeros(size(g_fit));
        gamma_val_se = zeros(size(g_fit));
        gamma_range_L0 = zeros(size(g_fit));
        gamma_range_H0 = zeros(size(g_fit));

        mean_gamma_fit = gamma_vals;
        gamma_CI_low = gamma_vals;
        gamma_CI_high = gamma_vals;
        gamma_range_L = gamma_vals;
        gamma_range_H = gamma_vals;

        % and results from forcing fit to start at low value (minS = 0.5)
        mean_gamma_fit_minS = gamma_vals;
        gamma_CI_low_minS = gamma_vals;
        gamma_CI_high_minS = gamma_vals;
        gamma_range_L_minS = gamma_vals;
        gamma_range_H_minS = gamma_vals;

        % and results from forcing fit to start at minimum duration cutoff
        mean_gamma_fit_Dmin = gamma_vals;
        gamma_CI_low_Dmin = gamma_vals;
        gamma_CI_high_Dmin = gamma_vals;
        gamma_range_L_Dmin = gamma_vals;
        gamma_range_H_Dmin = gamma_vals;
        val_Dmin = gamma_vals;

        for ii = 1:size(g_fit, 1)
            for jj = 1:size(g_fit, 2)
                [gamma_fit_mean, gamma_fit_se, gamma_range] = extractGammaFitRegion(g_fit{ii, jj});

                gamma_vals(ii, jj) = gamma_fit_mean;
                gamma_val_se(ii, jj) = gamma_fit_se;
                gamma_range_L0(ii, jj) = gamma_range(1);
                gamma_range_H0(ii, jj) = gamma_range(2);

                %% from the new fit

                ava_name_fn = x_reps_arr{i_xra}.ava_name_fn;

                %%
                try
                    x_ava = load(ava_name_fn(ii, jj));
                    %     x_fr = load(fr_name_fn(ii_y, ii_x));

                    %                 [n_cts, size_bins, dur_bins] = calculateJointHistogram(x_ava.sizes, x_ava.durations);
                    [ave_sizes, ~, dur_bins, ~] = calculateAveSizeByDuration(x_ava.sizes, x_ava.durations);

                    % require at least one avalanche of size 500
                    if max(x_ava.sizes) < 5e2
                        ave_sizes = [];
                    end

                    %% adaptive fit for gamma:

                    plot_name = [x_reps_arr{i_xra}.param_str(ii, jj) '.pdf'];
                    [gamma_fit, gamma_range, minS_gamma_fit, minS_gamma_range] = fitGammaRange(dur_bins, ave_sizes, ...
                        plot_diagnostics, plot_name);

                    gamma_range_L(ii, jj) = gamma_range(1);
                    gamma_range_H(ii, jj) = gamma_range(2);

                    mean_gamma_fit(ii, jj) = gamma_fit.p1;
                    ci_gamma = confint(gamma_fit);
                    gamma_CI_low(ii, jj) = ci_gamma(1,1);
                    gamma_CI_high(ii, jj) = ci_gamma(2, 1);

                    % results from forcing the fit to start at minS (0.5)
                    gamma_range_L_minS(ii, jj) = minS_gamma_range(1);
                    gamma_range_H_minS(ii, jj) = minS_gamma_range(2);

                    mean_gamma_fit_minS(ii, jj) = gamma_fit.p1;
                    ci_gamma = confint(minS_gamma_fit);
                    gamma_CI_low_minS(ii, jj) = ci_gamma(1, 1);
                    gamma_CI_high_minS(ii, jj) = ci_gamma(2, 1);

                    % Run again, forcing start at d_min, obtained from
                    % alpha fit (duration power law)
                    d_min = alpha_fit{ii,jj}.x_min;
                    [gamma_fit_Dmin, gamma_range_Dmin] = fitGammaRange_fromDmin(dur_bins, ave_sizes, ...
                        d_min);
                    val_Dmin(ii, jj) = d_min;
                    gamma_range_L_Dmin(ii, jj) = gamma_range_Dmin(1);
                    gamma_range_H_Dmin(ii, jj) = gamma_range_Dmin(2);

                    mean_gamma_fit_Dmin(ii, jj) = gamma_fit_Dmin.p1;
                    ci_gamma = confint(gamma_fit_Dmin);
                    gamma_CI_low_Dmin(ii, jj) = ci_gamma(1, 1);
                    gamma_CI_high_Dmin(ii, jj) = ci_gamma(2, 1);

                catch
                    
                    disp(['Missing file or failed: ' ava_name_fn(ii, jj)])
                end
            end

        end


        gamma_fit_summary{i_xra}.fit_gamma = mean_gamma_fit;
        gamma_fit_summary{i_xra}.fit_gamma_CI_L = gamma_CI_low;
        gamma_fit_summary{i_xra}.fit_gamma_CI_H = gamma_CI_high;
        gamma_fit_summary{i_xra}.fit_gamma_se = (gamma_CI_high - gamma_CI_low)/3.9;  % 95%-CI range is -2sigma to +2 sigma
        gamma_fit_summary{i_xra}.fit_gamma_range = gamma_range_H - gamma_range_L;
        gamma_fit_summary{i_xra}.fit_gamma_range_start = gamma_range_L;

        % old analysis
        gamma_fit_summary{i_xra}.fit0_gamma = gamma_vals;
        gamma_fit_summary{i_xra}.fit0_gamma_se = gamma_val_se;
        gamma_fit_summary{i_xra}.fit0_gamma_range = gamma_range_H0 - gamma_range_L0;
        gamma_fit_summary{i_xra}.fit0_gamma_range_start = gamma_range_L0;

        % force start at alpha-fit derived d_min
        gamma_fit_summary{i_xra}.fit_gamma_Dmin = mean_gamma_fit_Dmin;
        gamma_fit_summary{i_xra}.fit_gamma_CI_L_Dmin = gamma_CI_low_Dmin;
        gamma_fit_summary{i_xra}.fit_gamma_CI_H_Dmin = gamma_CI_high_Dmin;
        gamma_fit_summary{i_xra}.fit_gamma_se_Dmin = (gamma_CI_high_Dmin - gamma_CI_low_Dmin)/3.9;  % 95%-CI range is -2sigma to +2 sigma
        gamma_fit_summary{i_xra}.fit_gamma_range_Dmin = gamma_range_H_Dmin - gamma_range_L_Dmin;
        gamma_fit_summary{i_xra}.fit_gamma_range_start_Dmin = gamma_range_L_Dmin;


        % force start at minS = 0.5
        gamma_fit_summary{i_xra}.fit_gamma_minS = mean_gamma_fit_minS;
        gamma_fit_summary{i_xra}.fit_gamma_CI_L_minS = gamma_CI_low_minS;
        gamma_fit_summary{i_xra}.fit_gamma_CI_H_minS = gamma_CI_high_minS;
        gamma_fit_summary{i_xra}.fit_gamma_se_minS = (gamma_CI_high_minS - gamma_CI_low_minS)/3.9;  % 95%-CI range is -2sigma to +2 sigma
        gamma_fit_summary{i_xra}.fit_gamma_range_minS = gamma_range_H_minS - gamma_range_L_minS;
        gamma_fit_summary{i_xra}.fit_gamma_range_start_minS = gamma_range_L_minS;


        % use cellfun to get alpha, tau info; check for empty rows/cols first
        %     gamma_fit_summary{i_xra}.fit_tau = cellfun(@(x) x.a_hat, tau_fit);
        %     gamma_fit_summary{i_xra}.fit_tau_se = cellfun(@(x) x.se_a_hat, tau_fit);
        %     gamma_fit_summary{i_xra}.fit_alpha = cellfun(@(x) x.a_hat, alpha_fit);
        %     gamma_fit_summary{i_xra}.fit_alpha_se = cellfun(@(x) x.se_a_hat, alpha_fit);
        gamma_fit_summary{i_xra}.fit_tau = nancellfun(tau_fit, 'a_hat');
        gamma_fit_summary{i_xra}.fit_tau_se = nancellfun(tau_fit, 'se_a_hat');
        gamma_fit_summary{i_xra}.fit_alpha = nancellfun(alpha_fit, 'a_hat');
        gamma_fit_summary{i_xra}.fit_alpha_se = nancellfun(alpha_fit, 'se_a_hat');

        % extract the predicted gamma from simulations: the value in
        % all_gamma_pred.g_hat is based on the tau and alpha values obtained
        % with the specified size and duration cutoffs
        %     g_pred = cellfun(@(x) x.g_hat, x_reps_arr{i_xra}.all_gamma_pred);
        g_pred = nancellfun(x_reps_arr{i_xra}.all_gamma_pred, 'g_hat');
        isnotnan = ~isnan(g_pred);

        gamma_fit_summary{i_xra}.gamma_prediction = g_pred;
        gamma_fit_summary{i_xra}.gamma_pred_se = nan(size(g_pred));
        gamma_fit_summary{i_xra}.gamma_pred_se(isnotnan) = cellfun(@(x) ...
            x.mSE(x.mhat == x.g_hat), x_reps_arr{i_xra}.all_gamma_pred(isnotnan));

        % calculate prediction error
        gamma_fit_summary{i_xra}.gamma_f_minus_p = mean_gamma_fit - g_pred;
        gamma_fit_summary{i_xra}.gamma_f_minus_p_se = sqrt(...
            (gamma_fit_summary{i_xra}.fit_gamma_se).^2 + ...
            (gamma_fit_summary{i_xra}.gamma_pred_se).^2);
    end
    %
end

%% now generate plots

if nargin > 1
    
    figure(h_Fig);

    % subplot 1: tau value vs. time scale
    min_n_dec = 2;
    xtick_vals = [0.1 0.3 1 3 10];
    tauF_factor = 10000;    % tau_F = 1 means 10000 timesteps (in units that duration is measured in)

    plotErrorbarWithCriterion(h_spG1(1), x_reps_arr, gamma_fit_summary, 'fit_tau', min_n_dec)

    xlabel('dynamical timescale \tau_F')
    ylabel('\tau fit')
    axis square
    set(gca, 'xtick', log10(xtick_vals), 'XTickLabel', num2str(tauF_factor*xtick_vals'), ...
        'color', 'none')

    % subplot 2: alpha value vs. time scale
    plotErrorbarWithCriterion(h_spG1(2), x_reps_arr, gamma_fit_summary, 'fit_alpha', min_n_dec)
    xlabel('dynamical timescale \tau_F')
    ylabel('\alpha fit')
    axis square
    set(gca, 'xtick', log10(xtick_vals), 'XTickLabel', num2str(tauF_factor*xtick_vals'), ...
        'color', 'none')

    % subplot 3: gamma value vs. time scale
    plotErrorbarWithCriterion(h_spG1(3), x_reps_arr, gamma_fit_summary, 'fit_gamma', min_n_dec)
    xlabel('dynamical timescale \tau_F')
    ylabel('\gamma fit')
    axis square
    set(gca, 'xtick', log10(xtick_vals), 'XTickLabel', num2str(tauF_factor*xtick_vals'), ...
        'color', 'none')
    %%
    % subplot 4: fit range vs. time scale
    set(h_Fig, 'currentaxes', h_spG1(4));
    cla;
    cmap_xra = lines(length(x_reps_arr));
    leg_h = cell(length(x_reps_arr), 1);
    hold on
    for i_xra = 1:length(x_reps_arr)
        y_vals = gamma_fit_summary{i_xra}.fit_gamma_range;
        tau_vals = x_reps_arr{i_xra}.x_var_list;

        leg_h{i_xra} = plot(log10(tau_vals), mean(y_vals, 1), ...
            '.', 'color', (1 + cmap_xra(i_xra, :))/2);
        plot(log10(tau_vals), y_vals, 'o', 'color', cmap_xra(i_xra, :), 'LineWidth',1.5)
    end
    set(gca, 'xtick', log10(xtick_vals), 'XTickLabel', num2str(tauF_factor*xtick_vals'), ...
        'color', 'none')
    xlabel('dynamical timescale \tau_F')
    ylabel('decades of scaling')
    axis square
    lh = legend([leg_h{1}(1) leg_h{2}(1)], x_reps_labels, 'Location','eastoutside');
    lh.Position(1) = lh.Position(1) + 0.01;
%%
    % subplot 5: gamma minus gamma predicted vs. time scale
    set(h_Fig, 'currentaxes', h_spG1(5));
    plotErrorbarWithCriterion(h_spG1(5), x_reps_arr, gamma_fit_summary, 'gamma_f_minus_p', min_n_dec)
    % cla;
    hold on
%     for i_xra = 1:length(x_reps_arr)
%         y_vals = gamma_fit_summary{i_xra}.fit_gamma - gamma_fit_summary{i_xra}.gamma_prediction;
%         dy_vals = sqrt( gamma_fit_summary{i_xra}.gamma_pred_se.^2 + ...
%             gamma_fit_summary{i_xra}.fit_gamma_se.^2 );
%         tau_vals = x_reps_arr{i_xra}.x_var_list;
% 
%         errorbar(repmat(log10(tau_vals), size(y_vals, 1), 1), y_vals, dy_vals, ...
%             'o', 'color', cmap_xra(i_xra, :));
%     end
    plot(log10(tau_vals), 0*tau_vals, 'k--')
    set(gca, 'xtick', log10(xtick_vals), 'XTickLabel', num2str(tauF_factor*xtick_vals'), ...
        'color', 'none')

    xlabel('dynamical timescale \tau_F')
    ylabel('\gamma_{fit} - \gamma_{pred}')
    axis square
end
end

% helpful function


function h = plotErrorbarWithCriterion(h, reps_arr, sum_arr, field_name, min_sc_val)
    set(gcf, 'CurrentAxes', h)
    cla;
    cmap_xra = lines(length(sum_arr));
    % leg_h = cell(size(x_reps_arr));
    hold on
    %%
    for i_xra = 1:length(sum_arr)
        % scaling criterion (sc_cr) is based on how many decades of scaling in
        % gamma: require a minimum of min_sc_val (typically 2 )decades 
        % scaling of size with duration
        % 
        sc_cr = sum_arr{i_xra}.fit_gamma_range >= min_sc_val;
        y_vals = sum_arr{i_xra}.(field_name)(sc_cr);
        tau_vals = repmat(reps_arr{i_xra}.x_var_list, size(sc_cr, 1), 1);
        x_vals = tau_vals(sc_cr);

        try
            dy_vals = sum_arr{i_xra}.([field_name '_se'])(sc_cr);
    
            errorbar(log10(x_vals), y_vals, ...
                dy_vals, 'o', 'color', cmap_xra(i_xra, :))
        catch
            dy_L = y_vals - sum_arr{i_xra}.([field_name '_CI_L'])(sc_cr);
            dy_H = sum_arr{i_xra}.([field_name '_CI_H'])(sc_cr) - y_vals;
            errorbar(log10(x_vals), y_vals, dy_L, dy_H, 'o', 'color', cmap_xra(i_xra, :))

        end
    end
   

end
