# Supplementary material for: Neural criticality from effective latent variables
Source: eLife. 2024 Mar 12;12:RP89337. doi: 10.7554/eLife.89337 (PMC10957169; doi:10.7554/eLife.89337)
Supplement: Source code 1. [file elife-89337-code1.zip › matlab_analysis_code/functions/plotTauAlphaGammaSummary.m~]

function plotTauAlphaGammaSummary(x_reps_arr, x_reps_labels, h_Fig, h_spG1)
%   x_reps_arr is a cell array, each element is a struct array that must
%   have fields 'all_alpha_pfit', 'all_tau_pfit'

%% first calculate all fit information for gamma 
gamma_fit_summary = cell(1, length(x_reps_arr));

for i_xra = 1:length(x_reps_arr)
    g_fit = x_reps_arr{i_xra}.all_gamma_pfit;
%     g_pred = x_reps_arr{i_xra}.all_gamma_pred;
    
    gamma_vals = zeros(size(g_fit));
    gamma_val_se = zeros(size(g_fit));
    gamma_range_L = zeros(size(g_fit));
    gamma_range_H = zeros(size(g_fit));
    for ii = 1:size(g_fit, 1)
        for jj = 1:size(g_fit, 2)
            [gamma_fit_mean, gamma_fit_se, gamma_range] = extractGammaFitRegion(g_fit{ii, jj});

            gamma_vals(ii, jj) = gamma_fit_mean;
            gamma_val_se(ii, jj) = gamma_fit_se;
            gamma_range_L(ii, jj) = gamma_range(1);
            gamma_range_H(ii, jj) = gamma_range(2);
        end

    end
    gamma_fit_summary{i_xra}.fit_gamma = gamma_vals;
    gamma_fit_summary{i_xra}.fit_gamma_se = gamma_val_se;
    gamma_fit_summary{i_xra}.fit_gamma_range = gamma_range_H - gamma_range_L;
    gamma_fit_summary{i_xra}.fit_gamma_range_start = gamma_range_L;
    
    
end
keyboard
%% now generate plots 
% subplot 1: gamma value vs. time scale
set(h_Fig, 'currentaxes', h_spG1(1));
cla;
cmap_xra = lines(length(x_reps_arr));
hold on
for i_xra = 1:length(x_reps_arr)
    y_vals = gamma_fit_summary{i_xra}.fit_gamma;
    dy_vals = gamma_fit_summary{i_xra}.fit_gamma_se;
    tau_vals = repmat(x_reps_arr{i_xra}.x_var_list, size(y_vals, 1), 1);

    errorbar(log10(tau_vals), y_vals, ...
        dy_vals, 'o', 'color', cmap_xra(i_xra, :))
end

% subplot 2: fit range vs. time scale
set(h_Fig, 'currentaxes', h_spG1(3));
cla;
cmap_xra = lines(length(x_reps_arr));
hold on
for i_xra = 1:length(x_reps_arr)
    y_vals = gamma_fit_summary{i_xra}.fit_gamma_range;
    tau_vals = repmat(x_reps_arr{i_xra}.x_var_list, size(y_vals, 1), 1);

    plot(log10(tau_vals), y_vals, ...
         'o', 'color', cmap_xra(i_xra, :))
end
