# Supplementary material for: Neural criticality from effective latent variables
Source: eLife. 2024 Mar 12;12:RP89337. doi: 10.7554/eLife.89337 (PMC10957169; doi:10.7554/eLife.89337)
Supplement: Source code 1. [file elife-89337-code1.zip › matlab_analysis_code/functions/computeSilenceProb.m]

function p_silence = computeSilenceProb(eta_val, eps_val, J_i, h_vals)

%%
    prob_s_fun = @(h, J1) 1./(1 + exp(eta_val*J1*h - eps_val));
    
    % vectorize
    J_i = J_i(:);
    h_vals = h_vals(:)';

    p_active = prob_s_fun(h_vals, J_i);

    p_silence = exp(sum(log(1 - p_active), 1));
    

    
end
