# Supplementary material for: Neural criticality from effective latent variables
Source: eLife. 2024 Mar 12;12:RP89337. doi: 10.7554/eLife.89337 (PMC10957169; doi:10.7554/eLife.89337)
Supplement: Source code 1. [file elife-89337-code1.zip › matlab_analysis_code/functions/pullFieldskipEmpty.m]

function A_out = pullFieldskipEmpty(x_struct, var_field_name, sub_field_name, ii_inds, jj_inds)
% Pulls the scalar value out of x_struct.(var_field_name).(sub_field_name)
% when x_struct.(var_field_name) is non-empty.

    use_cell_arr = x_struct.(var_field_name)(ii_inds, jj_inds);
    has_entry = cellfun(@(x) ~isempty(x), use_cell_arr);
    
    A_out = nan(size(has_entry));
    A_out(has_entry) = cellfun(@(x) x.(sub_field_name), use_cell_arr(has_entry));
    
end
