# Supplementary material for: Neural criticality from effective latent variables
Source: eLife. 2024 Mar 12;12:RP89337. doi: 10.7554/eLife.89337 (PMC10957169; doi:10.7554/eLife.89337)
Supplement: Source code 1. [file elife-89337-code1.zip › matlab_analysis_code/functions/mergeRunScalingAnalysis.m]

function [tau_ee, alpha_ee, gamma_ee] = mergeRunScalingAnalysis(x_reps1, x_reps2)
% idea is to write a function that would pull from multiple analyses
% structs to generate the eta-epsilon phase space. 

keyboard
