# Supplementary material for: Neural criticality from effective latent variables
Source: eLife. 2024 Mar 12;12:RP89337. doi: 10.7554/eLife.89337 (PMC10957169; doi:10.7554/eLife.89337)
Supplement: Source code 1. [file elife-89337-code1.zip › matlab_analysis_code/functions/computeCDFpowerlawdistribution.asv]

function cdf_Paxm = computeCDFpowerlawdistribution(x_vals, a_hat, x_min)
% computes the complementary CDF of a discrete power law distribution using
% the generalized zeta function (Hurwitz zeta)
%     cdf_Paxm = hurwitzZeta(a_hat, x_vals)/hurwitzZeta(a_hat, x_min);

    [glu_hurwitzZeta, ~] = loadhurwitzZetaLookup();

%     global glu_hurwitzZeta
    cdf_Paxm = glu_hurwitzZeta(a_hat, x_vals)/glu_hurwitzZeta(a_hat, x_min);

    if any(x_vals > 1e4)
        % evaluate at 1e3, well within interpolation bounds
        % this finds constants for log(ccdf) = a0 - (a_hat-1)*log(x)
        c0 = glu_hurwitzZeta(a_hat, 1e3)/glu_hurwitzZeta(a_hat, x_min);
        x0 = log(1e3);
        a0 = (a_hat - 1)*x0 + c0;

        logxH = log(x_vals(x_vals > 1e4));

        cdf_Paxm(x_vals > 1e4) = exp(a0 - (a_hat - 1)*logxH);
        warning('Note: Hurwitz Zeta power-law extrapolated outside of bounds (x > 1e4).')

    end
end
