# Supplementary material for: Neural criticality from effective latent variables
Source: eLife. 2024 Mar 12;12:RP89337. doi: 10.7554/eLife.89337 (PMC10957169; doi:10.7554/eLife.89337)
Supplement: Source code 1. [file elife-89337-code1.zip › matlab_analysis_code/functions/useful_mfiles/bins2edges.m]

function edges = bins2edges(bins)
% gets bin centers from edges vector


edges = zeros(1, length(bins)+1);
edges(2:end-1) = (bins(1:end-1) + bins(2:end))/2;
edges(1) = bins(1) - 0.5*(bins(2)-bins(1));
edges(end) = bins(end) + 0.5*(bins(end)-bins(end-1));
