# Supplementary material for: Neural criticality from effective latent variables
Source: eLife. 2024 Mar 12;12:RP89337. doi: 10.7554/eLife.89337 (PMC10957169; doi:10.7554/eLife.89337)
Supplement: Source code 1. [file elife-89337-code1.zip › matlab_analysis_code/functions/useful_mfiles/generateOUProcess.m]

function y = generateOUProcess(tau, dt, T)
% y = generateOUProcess(tau, dt, T) simulates a mean-zero OU process with
% variance 1 and autocorrelation timescale tau. Simulation resolution is
% dt.

N = ceil(T/dt);
y = zeros(N, 1);

for i_t = 2:N
    y(i_t) = (1 - dt/tau)*y(i_t-1) + sqrt(2*dt/tau)*randn;
end

end
