# Supplementary material for: Neural criticality from effective latent variables
Source: eLife. 2024 Mar 12;12:RP89337. doi: 10.7554/eLife.89337 (PMC10957169; doi:10.7554/eLife.89337)
Supplement: Source code 1. [file elife-89337-code1.zip › matlab_analysis_code/functions/useful_mfiles/edges2bins.m]

function bins = edges2bins(edges)
% gets bin centers from edges vector

bins = (edges(1:end-1) + edges(2:end))/2;
