# Supplementary material for: Neural criticality from effective latent variables
Source: eLife. 2024 Mar 12;12:RP89337. doi: 10.7554/eLife.89337 (PMC10957169; doi:10.7554/eLife.89337)
Supplement: Source code 1. [file elife-89337-code1.zip › python_simulation_code/README]

README
--------------------------------------------------------------------
Code adapted from Morrell, Sederberg, Nemenman 2021 PRL
Avalanche analysis and neural simulation using latent fields
--------------------------------------------------------------------
Jupyter notebooks:
--------------------------------------------------------------------
1) timesweep.ipynb: This notebook runs analysis on simulations which vary time constants but hold all other parameters (eta, epsilon, phi) constant. Uses hamiltonian H = eta x ( field + epsilon)

2) integration_check.ipynb: Checking integration of T+D paper

3) etavsepsilon_fits.ipynb: This notebook analyzes data from sweeps varying eta and epsilon holding fields and couplings constant over simulations. Note that these simulations use H = eta x field + epsilon instead of 
H = eta x ( field + epsilon)

------------------------------------------------------------------------------
Simulation code:
1) Runfiles: run sweeps of simulations
	a. coarse_md2d.py: USED FOR etavsepsilon_fits.ipynb. run sweep over eta and epsilon, holding fields and couplings constant.
	b. avalanche_test_sweep_stationary_times.py: run sweep over time constants. used for timesweep.ipynb
2) Simulation package:
        a. funcs.py: contains functions to fill fields and couplings arrays, plotting functions.
        b. objects.py: contains objects which run the simulations
        c. runfunc.py: contains functions which call on objects.py to run sims and set parameters of sims.
Note that there are other files in the avalanche package, these were used for coarse-graining analysis but are not used in the current code implementation.

------------------------------------------------------------------------------------
Simulation naming conventions: see runfiles for more info. example:
envfixedfieldJ_md2dsweep_etaepssweep_coarse_av_stim1e-2.5et0.1ph1.0p1.0tstat*
implies simulation with fixed fields and couplings which is part of sweeps over eta and epsilon. 'stim1' implies 1 latent field, 'e-2.5' means epsilon=-2.5,
'et0.1' means eta = 0.1, 'ph1.0' means phi = 1.0, 'p1.0' means cells couple to every field, 'tstat' means the latent field time constant is stationary.
* implies that there are 6 files for each simulation, 5 .npz files and 1 .h5 file.
