# Supplementary material for: Neural criticality from effective latent variables
Source: eLife. 2024 Mar 12;12:RP89337. doi: 10.7554/eLife.89337 (PMC10957169; doi:10.7554/eLife.89337)
Supplement: Source code 1. [file elife-89337-code1.zip › python_simulation_code/placerg/loopfunc.py]

# import stuff
from placerg.funcs import *
from placerg.funcsrg import *
from placerg.funcsall import *
from placerg.objects import *
from scipy.optimize import curve_fit
