# Supplementary material for: Neural criticality from effective latent variables
Source: eLife. 2024 Mar 12;12:RP89337. doi: 10.7554/eLife.89337 (PMC10957169; doi:10.7554/eLife.89337)
Supplement: Source code 1. [file elife-89337-code1.zip › python_simulation_code/placerg/setup.py]

#setup.py
from distutils.core import setup
from distutils.extension import Extension
from Cython.Distutils import build_ext
import numpy

ext_modules=[Extension('_dice6', ['dice6.pyx'],libraries=['m'], \
    extra_compile_args=["-ffast-math"], include_dirs=[numpy.get_include()])]
setup(
    name='fastloop',
    ext_modules=ext_modules,
    cmdclass={'build_ext': build_ext}
)
