# Supplementary material for: Neural criticality from effective latent variables
Source: eLife. 2024 Mar 12;12:RP89337. doi: 10.7554/eLife.89337 (PMC10957169; doi:10.7554/eLife.89337)
Supplement: Source code 1. [file elife-89337-code1.zip › python_simulation_code/placerg/funcsboot.py]

#funcsboot.py

from placerg.funcs import *
from placerg.funcsrg import *
from placerg.funcsall import *
from placerg.objects import *
from scipy.optimize import curve_fit

def bootfunc(a, env):

    rate=[]

    coeff=[]

    eigspec=[]

    var=[]

    psil=[]

    actmom=[]

    autocorr=[]
    
    tau=[]

    
    mu=[]
    alpha=[]
    beta=[]
    z=[]


    # histogram cell rate rank
    plott=cellraterank(env)
    rate.append(plott[1])

    # histogram pairwise correlations
    plott=corrcoefhist(env)
    coeff.append(plott[0][1])

    xplot,plot=eigplotall(a)
    eigspec.append(plot)
    fitx=[]
    fity=[]
    for m in range(len(xplot)):
        fitx.append(xplot[m][:int(xplot[m].size/2)])
        fity.append(plot[m][:int(plot[m].size/2)])
    fitx=np.hstack(fitx)
    fity=np.hstack(fity)
    popt, pcov = curve_fit(linfunc, fitx, np.real(fity))
    mu.append(popt[1])

    plott=varplotall(a)
    var.append(plott[1])    
    popt, pcov = curve_fit(linfunc, plott[0][:4], plott[1][:4])
    alpha.append(popt[1])

    plott=probplotall(a)
    #wh=np.where(np.isfinite(plott[1]) == True)
    x=plott[0]
    y=plott[1]
    psil.append(y)
    popt, pcov = curve_fit(probfunc,x, y)
    beta.append(popt[1])

    x, plott=activemom(a)
    actmom.append(plott)

    x, result= calccorrmulti(a)
    autocorr.append(result)

    xnew=(x[int(result.shape[1]/2)-1:int(result.shape[1]/2)+1])
    taus=[]
    for l in range(result.shape[0]):
        y=np.log(result[l, int(result.shape[1]/2)-1:int(result.shape[1]/2)+1])
        y[np.where(np.isfinite(y)==False)]=0.
        popt, pcov = curve_fit(linear, xnew, y, maxfev=20000)
        taus.append(popt[0])
    taus=1/np.array(taus).flatten()
    tau.append(taus)
    popt, pcov = curve_fit(linfunc, 2**np.arange(2,a.k)[:3],\
                           taus[:3])
    z.append(popt[1])

    pltall=bootstrap(rate, coeff, \
        eigspec,var, psil, actmom, \
                autocorr, tau, mu, alpha, beta, z)
    return pltall

def bootloop(aname, envname):

    rate=[]

    coeff=[]

    eigspec0=[]
    eigspec1=[]
    eigspec2=[]
    eigspec3=[]
    eigspec4=[]

    var=[]

    psil=[]

    actmom=[]

    autocorr0=[]
    autocorr1=[]
    autocorr2=[]
    autocorr3=[]
    autocorr4=[]
    autocorr5=[]
    autocorr6=[]
    tau=[]

    mu=[]
    alpha=[]
    beta=[]
    z=[]

    env=load_object(envname)
    a=load_object(aname)
    for i in range(len(env.boots)):
        env.pmat=env.boots[i]
        a=infoset(env.N, env.pmat, a.k)
        boot=bootfunc(a, env)

        rate.append(boot.rate)

        coeff.append(boot.coeff)

        eigspec0.append(boot.eigspec[0][0])
        eigspec1.append(boot.eigspec[0][1])
        eigspec2.append(boot.eigspec[0][2])
        eigspec3.append(boot.eigspec[0][3])
        eigspec4.append(boot.eigspec[0][4])

        var.append(boot.var)

        psil.append(boot.psil)

        actmom.append(boot.actmom)


        autocorr0.append(boot.autocorr[0][0])
        autocorr1.append(boot.autocorr[0][1])
        autocorr2.append(boot.autocorr[0][2])
        autocorr3.append(boot.autocorr[0][3])
        autocorr4.append(boot.autocorr[0][4])
        autocorr5.append(boot.autocorr[0][5])
        autocorr6.append(boot.autocorr[0][6])
        tau.append(boot.tau)

        mu.append(boot.mu)
        alpha.append(boot.alpha)
        beta.append(boot.beta)
        z.append(boot.z)

    rate=np.std(np.vstack(rate), axis=0)
    coeff=np.std(np.vstack(coeff), axis=0)

    eigspec0=np.std(np.vstack(eigspec0), axis=0)
    eigspec1=np.std(np.vstack(eigspec1), axis=0)
    eigspec2=np.std(np.vstack(eigspec2), axis=0)
    eigspec3=np.std(np.vstack(eigspec3), axis=0)
    eigspec4=np.std(np.vstack(eigspec4), axis=0)

    var=np.std(np.vstack(var), axis=0)
    psil=np.std(np.vstack(psil), axis=0)
    actmom=np.std(np.vstack(actmom), axis=0)

    autocorr0=np.std(np.vstack(autocorr0), axis=0)
    autocorr1=np.std(np.vstack(autocorr1), axis=0)
    autocorr2=np.std(np.vstack(autocorr2), axis=0)
    autocorr3=np.std(np.vstack(autocorr3), axis=0)
    autocorr4=np.std(np.vstack(autocorr4), axis=0)
    autocorr5=np.std(np.vstack(autocorr5), axis=0)
    autocorr6=np.std(np.vstack(autocorr6), axis=0)
    tau=np.std(np.vstack(tau), axis=0)

    mu=np.std(np.vstack(mu), axis=0)
    alpha=np.std(np.vstack(alpha), axis=0)
    beta=np.std(np.vstack(beta), axis=0)
    z=np.std(np.vstack(z), axis=0)
    eigspec=[eigspec0, eigspec1, eigspec2, eigspec3, eigspec4]

    autocorr=[autocorr0, autocorr1, autocorr2, autocorr3, autocorr4, autocorr5, autocorr6]
    pltall=bootstrap(rate, coeff, \
        eigspec,var, psil, actmom, \
                autocorr, tau, mu, alpha, beta, z)
    print('bootstrap competed')
    return pltall    

def loopall(arra, arrenv, keyword):

    hamx=[]
    ham=[]

    probx=[]
    prob=[]

    ratex=[]
    rate=[]
    rateerr=[]

    coeffx=[]
    coeff=[]
    coefferr=[]

    shuffcoeffx=[]
    shuffcoeff=[]

    eigspecx=[]
    eigspec=[]
    eigspecerr=[]

    varx=[]
    var=[]
    varerr=[]

    psilx=[]
    psil=[]
    psilerr=[]

    actmomx=[]
    actmom=[]
    actmomerr=[]

    autocorrx=[]
    autocorr=[]
    autocorrerr=[]

    tau=[]
    tauerr=[]

    mu=[]
    muerr=[]

    alpha=[]
    alphaerr=[]

    beta=[]
    betaerr=[]

    z=[]
    zerr=[]

    epsilon=[]
    eta=[]
    phi=[]
    percell=[]


    stim=[]
    timeconst=[]

    labeltype=[]
    label=[]


    for i in range(len(arra)):

        boot=bootloop(arra[i], arrenv[i])
        # define object names we want to load in
        aname= arra[i]
        envname=arrenv[i]

        # load in objects
        env=load_object(envname)
        a=load_object(aname)

        # histogram hamiltonians
        plott=hamhist(env)
        hamx.append(plott[0])
        ham.append(plott[1])

        # histogram probability dist
        plott=probhist(env)
        probx.append(plott[0])
        prob.append(plott[1])

        # histogram cell rate rank
        plott=cellraterank(env)
        ratex.append(plott[0])
        rate.append(plott[1])
        rateerr.append(boot.rate)

        # histogram pairwise correlations
        plott=corrcoefhist(env)
        coeffx.append(plott[0][0])
        coeff.append(plott[0][1])
        coefferr.append(boot.coeff)

        # histogram pairwise correlations, shuffled
        shuffcoeffx.append(plott[1][0])
        shuffcoeff.append(plott[1][1])
  
        # eigenvalue spectra
        xplot,plot=eigplotall(a)
        eigspecx.append(xplot)
        eigspec.append(plot)
        eigspecerr.append(boot.eigspec)
        fitx=[]
        fity=[]
        for m in range(len(xplot)):
            fitx.append(xplot[m][:int(xplot[m].size/2)])
            fity.append(plot[m][:int(plot[m].size/2)])
        fitx=np.hstack(fitx)
        fity=np.hstack(fity)
        popt, pcov = curve_fit(linfunc, fitx, np.real(fity))
        mu.append(popt)
        muerr.append(boot.mu)

        # variance over coarse grained variables
        plott=varplotall(a)
        varx.append(plott[0])
        var.append(plott[1])
        varerr.append(boot.var)
        popt, pcov = curve_fit(linfunc, plott[0][:4], plott[1][:4])
        alpha.append(popt)
        alphaerr.append(boot.alpha)

        # log p(silence)
        plott=probplotall(a)
        psilx.append(plott[0])
        psil.append(plott[1])
        psilerr.append(boot.psil)
        wh=np.where(np.isfinite(plott[1]) == True)
        x=plott[0][wh]
        y=plott[1][wh]
        popt, pcov = curve_fit(probfunc,x, y)
        beta.append(popt)
        betaerr.append(boot.beta)

        # activity, momentum space
        x, plott=activemom(a)
        actmomx.append(x)
        actmom.append(plott)
        actmomerr.append(boot.actmom)
    
        x,result= calccorrmulti(a)
        autocorrx.append(x)
        autocorr.append(result)
        autocorrerr.append(boot.autocorr)

        xnew=(x[int(result.shape[1]/2)-1:int(result.shape[1]/2)+1])
        taus=[]
        for l in range(result.shape[0]):
            y=np.log(result[l, int(result.shape[1]/2)-1:int(result.shape[1]/2)+1])
            y[np.where(np.isfinite(y)==False)]=0.
            popt, pcov = curve_fit(linear, xnew, y, maxfev=20000)
            taus.append(popt[0])

        taus=1./np.array(taus).flatten()
        tau.append(taus)
        tauerr.append(boot.tau)

        popt, pcov = curve_fit(linfunc, 2**np.arange(1,a.k)[:4],\
                           taus[:4])
        z.append(popt)
        zerr.append(boot.z)

        # record parameters
        eta.append(env.eta)
        phi.append(env.phi)
        epsilon.append(env.epsilon)
        percell.append(env.percell)
        timeconst.append(env.timeconst)
        stim.append(env.nstim)

        if keyword == 'time':
            # labels for plots
            labeltype.append('time constant')
            label.append(env.timeconst[0])
        
        if keyword == 'type':
            # labels for plots
            labeltype.append('cell type')
            label=['both', 'place', 'none', 'no latent']

        if keyword == 'stim':
            # labels for plots
            labeltype.append('# of stimuli')
            label.append(env.nstim)

        if keyword == 'eta':
            # labels for plots
            labeltype.append('eta')
            label.append(env.eta)

        if keyword == 'phi':
            # labels for plots
            labeltype.append('phi')
            label.append(env.phi)

        if keyword == 'epsilon':
            # labels for plots
            labeltype.append('epsilon')
            label.append(env.epsilon)

        if keyword == 'percell':
            # labels for plots
            labeltype.append('p')
            label.append(env.percell)

        print(str(i)+'th loop complete')


    pltall=recordall(hamx, ham, probx, \
        prob, ratex, rate, rateerr, coeffx, coeff, coefferr, shuffcoeffx, shuffcoeff, eigspecx,\
        eigspec, eigspecerr, varx, var, varerr, psilx, psil, psilerr, actmomx, actmom, actmomerr, autocorrx,\
                autocorr, autocorrerr, tau, tauerr, mu, muerr, alpha, alphaerr, beta, betaerr, z, zerr, phi, eta, epsilon, percell, stim, timeconst, labeltype, label)
    exp = expsum(tau, tauerr, mu, muerr, alpha, alphaerr, beta, betaerr, z, zerr)
    return pltall, exp
    

def bootfunc_partial(a, env):

    rate=[]

    coeff=[]

    eigspec=[]

    var=[]

    psil=[]

    actmom=[]

    autocorr=[]
    
    tau=[]

    
    mu=[]
    alpha=[]
    beta=[]
    z=[]


    # histogram cell rate rank
    #plott=cellraterank(env)
    #rate.append(plott[1])

    # histogram pairwise correlations
    #plott=corrcoefhist(env)
    #coeff.append(plott[0][1])

    xplot,plot=eigplotall(a)
    eigspec.append(plot)
    fitx=[]
    fity=[]
    for m in range(len(xplot)):
        fitx.append(xplot[m][:int(xplot[m].size/2)])
        fity.append(plot[m][:int(plot[m].size/2)])
    fitx=np.hstack(fitx)
    fity=np.hstack(fity)
    popt, pcov = curve_fit(linfunc, fitx, np.real(fity))
    mu.append(popt[1])

    #plott=varplotall(a)
    #var.append(plott[1])    
    #popt, pcov = curve_fit(linfunc, plott[0][:4], plott[1][:4])
    #alpha.append(popt[1])

    #plott=probplotall(a)
    #wh=np.where(np.isfinite(plott[1]) == True)
    #x=plott[0]
    #y=plott[1]
    #psil.append(y)
    #popt, pcov = curve_fit(probfunc,x, y)
    #beta.append(popt[1])

    #x, plott=activemom(a)
    #actmom.append(plott)

    x, result= calccorrmulti(a)
    autocorr.append(result)

    xnew=(x[int(result.shape[1]/2)-1:int(result.shape[1]/2)+1])
    taus=[]
    for l in range(result.shape[0]):
        y=np.log(result[l, int(result.shape[1]/2)-1:int(result.shape[1]/2)+1])
        y[np.where(np.isfinite(y)==False)]=0.
        popt, pcov = curve_fit(linear, xnew, y, maxfev=20000)
        taus.append(popt[0])
    taus=1/np.array(taus).flatten()
    tau.append(taus)
    popt, pcov = curve_fit(linfunc, 2**np.arange(2,a.k)[:3],\
                           taus[:3])
    z.append(popt[1])

    pltall=bootstrap(rate, coeff, \
        eigspec,var, psil, actmom, \
                autocorr, tau, mu, alpha, beta, z)
    return pltall

    
def bootloop_partial(aname, envname):

    rate=[]

    coeff=[]

    eigspec0=[]
    eigspec1=[]
    eigspec2=[]
    eigspec3=[]
    eigspec4=[]
    eigspec5=[]
    eigspec6=[]
    eigspec7=[]

    var=[]

    psil=[]

    actmom=[]

    autocorr0=[]
    autocorr1=[]
    autocorr2=[]
    autocorr3=[]
    autocorr4=[]
    autocorr5=[]
    autocorr6=[]
    autocorr7=[]
    autocorr8=[]
    autocorr9=[]
    
    tau=[]

    mu=[]
    alpha=[]
    beta=[]
    z=[]

    env=load_object(envname)
    a=load_object(aname)
    for i in range(len(env.boots)):
        env.pmat=env.boots[i]
        a=infoset(env.N, env.pmat, a.k)
        boot=bootfunc_partial(a, env)

        #rate.append(boot.rate)

        #coeff.append(boot.coeff)

        eigspec0.append(boot.eigspec[0][0])
        eigspec1.append(boot.eigspec[0][1])
        eigspec2.append(boot.eigspec[0][2])
        eigspec3.append(boot.eigspec[0][3])
        eigspec4.append(boot.eigspec[0][4])
        eigspec5.append(boot.eigspec[0][5])
        eigspec6.append(boot.eigspec[0][6])
        eigspec7.append(boot.eigspec[0][7])

        #var.append(boot.var)

        #psil.append(boot.psil)

        #actmom.append(boot.actmom)


        autocorr0.append(boot.autocorr[0][0])
        autocorr1.append(boot.autocorr[0][1])
        autocorr2.append(boot.autocorr[0][2])
        autocorr3.append(boot.autocorr[0][3])
        autocorr4.append(boot.autocorr[0][4])
        autocorr5.append(boot.autocorr[0][5])
        autocorr6.append(boot.autocorr[0][6])
        autocorr7.append(boot.autocorr[0][7])
        autocorr8.append(boot.autocorr[0][8])
        autocorr9.append(boot.autocorr[0][9])
        tau.append(boot.tau)

        mu.append(boot.mu)
        #alpha.append(boot.alpha)
        #beta.append(boot.beta)
        z.append(boot.z)

    #rate=np.std(np.vstack(rate), axis=0)
    #coeff=np.std(np.vstack(coeff), axis=0)

    eigspec0=np.std(np.vstack(eigspec0), axis=0)
    eigspec1=np.std(np.vstack(eigspec1), axis=0)
    eigspec2=np.std(np.vstack(eigspec2), axis=0)
    eigspec3=np.std(np.vstack(eigspec3), axis=0)
    eigspec4=np.std(np.vstack(eigspec4), axis=0)
    eigspec5=np.std(np.vstack(eigspec5), axis=0)
    eigspec6=np.std(np.vstack(eigspec6), axis=0)
    eigspec7=np.std(np.vstack(eigspec7), axis=0)

    #var=np.std(np.vstack(var), axis=0)
    #psil=np.std(np.vstack(psil), axis=0)
    #actmom=np.std(np.vstack(actmom), axis=0)

    autocorr0=np.std(np.vstack(autocorr0), axis=0)
    autocorr1=np.std(np.vstack(autocorr1), axis=0)
    autocorr2=np.std(np.vstack(autocorr2), axis=0)
    autocorr3=np.std(np.vstack(autocorr3), axis=0)
    autocorr4=np.std(np.vstack(autocorr4), axis=0)
    autocorr5=np.std(np.vstack(autocorr5), axis=0)
    autocorr6=np.std(np.vstack(autocorr6), axis=0)
    autocorr7=np.std(np.vstack(autocorr7), axis=0)
    autocorr8=np.std(np.vstack(autocorr8), axis=0)
    autocorr9=np.std(np.vstack(autocorr9), axis=0)
    
    tau=np.std(np.vstack(tau), axis=0)

    mu=np.std(np.vstack(mu), axis=0)
    #alpha=np.std(np.vstack(alpha), axis=0)
    #beta=np.std(np.vstack(beta), axis=0)
    z=np.std(np.vstack(z), axis=0)
    eigspec=[eigspec0, eigspec1, eigspec2, eigspec3, eigspec4, eigspec5, eigspec6, eigspec7]

    autocorr=[autocorr0, autocorr1, autocorr2, autocorr3, autocorr4, autocorr5, autocorr6, autocorr7, autocorr8, autocorr9]
    pltall=bootstrap(rate, coeff, \
        eigspec,var, psil, actmom, \
                autocorr, tau, mu, alpha, beta, z)
    print('bootstrap competed')
    return pltall    
    
    
def loopall_partial(arra, arrenv, keyword):

    hamx=[]
    ham=[]

    probx=[]
    prob=[]

    ratex=[]
    rate=[]
    rateerr=[]

    coeffx=[]
    coeff=[]
    coefferr=[]

    shuffcoeffx=[]
    shuffcoeff=[]

    eigspecx=[]
    eigspec=[]
    eigspecerr=[]

    varx=[]
    var=[]
    varerr=[]

    psilx=[]
    psil=[]
    psilerr=[]

    actmomx=[]
    actmom=[]
    actmomerr=[]

    autocorrx=[]
    autocorr=[]
    autocorrerr=[]

    tau=[]
    tauerr=[]

    mu=[]
    muerr=[]

    alpha=[]
    alphaerr=[]

    beta=[]
    betaerr=[]

    z=[]
    zerr=[]

    epsilon=[]
    eta=[]
    phi=[]
    percell=[]


    stim=[]
    timeconst=[]

    labeltype=[]
    label=[]


    for i in range(len(arra)):

        boot=bootloop_partial(arra[i], arrenv[i])
        # define object names we want to load in
        #aname= arra[i]
        #envname=arrenv[i]

        # load in objects
        #env=load_object(envname)
        #a=load_object(aname)

        # histogram hamiltonians
        #plott=hamhist(env)
        #hamx.append(plott[0])
        #ham.append(plott[1])

        # histogram probability dist
        #plott=probhist(env)
        #probx.append(plott[0])
        #prob.append(plott[1])

        # histogram cell rate rank
        #plott=cellraterank(env)
        #ratex.append(plott[0])
        #rate.append(plott[1])
        #rateerr.append(boot.rate)

        # histogram pairwise correlations
        #plott=corrcoefhist(env)
        #coeffx.append(plott[0][0])
        #coeff.append(plott[0][1])
        #coefferr.append(boot.coeff)

        # histogram pairwise correlations, shuffled
        #shuffcoeffx.append(plott[1][0])
        #shuffcoeff.append(plott[1][1])
  
        # eigenvalue spectra
        #xplot,plot=eigplotall(a)
        #eigspecx.append(xplot)
        #eigspec.append(plot)
        eigspecerr.append(boot.eigspec)
        #fitx=[]
        #fity=[]
        #for m in range(len(xplot)):
        #    fitx.append(xplot[m][:int(xplot[m].size/2)])
        #    fity.append(plot[m][:int(plot[m].size/2)])
        #fitx=np.hstack(fitx)
        #fity=np.hstack(fity)
        #popt, pcov = curve_fit(linfunc, fitx, np.real(fity))
        #mu.append(popt)
        muerr.append(boot.mu)

        # variance over coarse grained variables
        #plott=varplotall(a)
        #varx.append(plott[0])
        #var.append(plott[1])
        #varerr.append(boot.var)
        #popt, pcov = curve_fit(linfunc, plott[0][:4], plott[1][:4])
        #alpha.append(popt)
        #alphaerr.append(boot.alpha)

        # log p(silence)
        #plott=probplotall(a)
        #psilx.append(plott[0])
        #psil.append(plott[1])
        #psilerr.append(boot.psil)
        #wh=np.where(np.isfinite(plott[1]) == True)
        #x=plott[0][wh]
        #y=plott[1][wh]
        #popt, pcov = curve_fit(probfunc,x, y)
        #beta.append(popt)
        #betaerr.append(boot.beta)

        # activity, momentum space
        #x, plott=activemom(a)
        #actmomx.append(x)
        #actmom.append(plott)
        #actmomerr.append(boot.actmom)
    
        #x,result= calccorrmulti(a)
        #autocorrx.append(x)
        #autocorr.append(result)
        autocorrerr.append(boot.autocorr)

        #xnew=(x[int(result.shape[1]/2)-1:int(result.shape[1]/2)+1])
        #taus=[]
        #for l in range(result.shape[0]):
        #    y=np.log(result[l, int(result.shape[1]/2)-1:int(result.shape[1]/2)+1])
        #    y[np.where(np.isfinite(y)==False)]=0.
        #    popt, pcov = curve_fit(linear, xnew, y, maxfev=20000)
        #    taus.append(popt[0])

        #taus=1./np.array(taus).flatten()
        #tau.append(taus)
        tauerr.append(boot.tau)

        #popt, pcov = curve_fit(linfunc, 2**np.arange(1,a.k)[:4],\
        #                   taus[:4])
        #z.append(popt)
        zerr.append(boot.z)

        # record parameters
        #eta.append(env.eta)
        #phi.append(env.phi)
        #epsilon.append(env.epsilon)
        #percell.append(env.percell)
        #timeconst.append(env.timeconst)
        #stim.append(env.nstim)


        print(str(i)+'th loop complete')


    pltall=recordall(hamx, ham, probx, \
        prob, ratex, rate, rateerr, coeffx, coeff, coefferr, shuffcoeffx, shuffcoeff, eigspecx,\
        eigspec, eigspecerr, varx, var, varerr, psilx, psil, psilerr, actmomx, actmom, actmomerr, autocorrx,\
                autocorr, autocorrerr, tau, tauerr, mu, muerr, alpha, alphaerr, beta, betaerr, z, zerr, phi, eta, epsilon, percell, stim, timeconst, labeltype, label)
    exp = expsum(tau, tauerr, mu, muerr, alpha, alphaerr, beta, betaerr, z, zerr)
    return pltall, exp

#############################################################################

def bootfunc_dyn(a, env):

    rate=[]

    coeff=[]

    eigspec=[]

    var=[]

    psil=[]

    actmom=[]

    autocorr=[]
    
    tau=[]

    
    mu=[]
    alpha=[]
    beta=[]
    z=[]


    # histogram cell rate rank
    #plott=cellraterank(env)
    #rate.append(plott[1])

    # histogram pairwise correlations
    #plott=corrcoefhist(env)
    #coeff.append(plott[0][1])

    #xplot,plot=eigplotall(a)
    #eigspec.append(plot)
    #fitx=[]
    #fity=[]
    #for m in range(len(xplot)):
    #    fitx.append(xplot[m][:int(xplot[m].size/2)])
    #    fity.append(plot[m][:int(plot[m].size/2)])
    #fitx=np.hstack(fitx)
    #fity=np.hstack(fity)
    #popt, pcov = curve_fit(linfunc, fitx, np.real(fity))
    #mu.append(popt[1])

    #plott=varplotall(a)
    #var.append(plott[1])    
    #popt, pcov = curve_fit(linfunc, plott[0][:4], plott[1][:4])
    #alpha.append(popt[1])

    #plott=probplotall(a)
    #wh=np.where(np.isfinite(plott[1]) == True)
    #x=plott[0]
    #y=plott[1]
    #psil.append(y)
    #popt, pcov = curve_fit(probfunc,x, y)
    #beta.append(popt[1])

    #x, plott=activemom(a)
    #actmom.append(plott)

    x, result= calccorrmulti_dyn(a)
    autocorr.append(result)

    xnew=(x[int(result.shape[1]/2)-1:int(result.shape[1]/2)+1])
    taus=[]
    for l in range(result.shape[0]):
        y=np.log(result[l, int(result.shape[1]/2)-1:int(result.shape[1]/2)+1])
        y[np.where(np.isfinite(y)==False)]=0.
        popt, pcov = curve_fit(linear, xnew, y, maxfev=20000)
        taus.append(popt[0])
    taus=1/np.array(taus).flatten()
    tau.append(taus)
    popt, pcov = curve_fit(linfunc, 2**np.arange(2,a.k)[:3],\
                           taus[:3])
    z.append(popt[1])

    pltall=bootstrap(rate, coeff, \
        eigspec,var, psil, actmom, \
                autocorr, tau, mu, alpha, beta, z)
    return pltall

    
def bootloop_dyn(aname, envname):

    rate=[]

    coeff=[]

    eigspec0=[]
    eigspec1=[]
    eigspec2=[]
    eigspec3=[]
    eigspec4=[]
    #eigspec5=[]
    #eigspec6=[]
    #eigspec7=[]

    var=[]

    psil=[]

    actmom=[]

    autocorr0=[]
    autocorr1=[]
    autocorr2=[]
    autocorr3=[]
    autocorr4=[]
    autocorr5=[]
    autocorr6=[]
    #autocorr7=[]
    #autocorr8=[]
    #autocorr9=[]
    
    tau=[]

    mu=[]
    alpha=[]
    beta=[]
    z=[]

    env=load_object(envname)
    a=load_object(aname)
    for i in range(len(env.boots)):
        env.pmat=env.boots[i]
        a=infoset(env.N, env.pmat, a.k)
        boot=bootfunc_dyn(a, env)

        #rate.append(boot.rate)

        #coeff.append(boot.coeff)

        #eigspec0.append(boot.eigspec[0][0])
        #eigspec1.append(boot.eigspec[0][1])
        #eigspec2.append(boot.eigspec[0][2])
        #eigspec3.append(boot.eigspec[0][3])
        #eigspec4.append(boot.eigspec[0][4])
        #eigspec5.append(boot.eigspec[0][5])
        #eigspec6.append(boot.eigspec[0][6])
        #eigspec7.append(boot.eigspec[0][7])

        #var.append(boot.var)

        #psil.append(boot.psil)

        #actmom.append(boot.actmom)


        autocorr0.append(boot.autocorr[0][0])
        autocorr1.append(boot.autocorr[0][1])
        autocorr2.append(boot.autocorr[0][2])
        autocorr3.append(boot.autocorr[0][3])
        autocorr4.append(boot.autocorr[0][4])
        autocorr5.append(boot.autocorr[0][5])
        autocorr6.append(boot.autocorr[0][6])
        #autocorr7.append(boot.autocorr[0][7])
        #autocorr8.append(boot.autocorr[0][8])
        #autocorr9.append(boot.autocorr[0][9])
        tau.append(boot.tau)

        #mu.append(boot.mu)
        #alpha.append(boot.alpha)
        #beta.append(boot.beta)
        z.append(boot.z)

    #rate=np.std(np.vstack(rate), axis=0)
    #coeff=np.std(np.vstack(coeff), axis=0)

    #eigspec0=np.std(np.vstack(eigspec0), axis=0)
    #eigspec1=np.std(np.vstack(eigspec1), axis=0)
    #eigspec2=np.std(np.vstack(eigspec2), axis=0)
    #eigspec3=np.std(np.vstack(eigspec3), axis=0)
    #eigspec4=np.std(np.vstack(eigspec4), axis=0)
    #eigspec5=np.std(np.vstack(eigspec5), axis=0)
    #eigspec6=np.std(np.vstack(eigspec6), axis=0)
    #eigspec7=np.std(np.vstack(eigspec7), axis=0)

    #var=np.std(np.vstack(var), axis=0)
    #psil=np.std(np.vstack(psil), axis=0)
    #actmom=np.std(np.vstack(actmom), axis=0)

    autocorr0=np.std(np.vstack(autocorr0), axis=0)
    autocorr1=np.std(np.vstack(autocorr1), axis=0)
    autocorr2=np.std(np.vstack(autocorr2), axis=0)
    autocorr3=np.std(np.vstack(autocorr3), axis=0)
    autocorr4=np.std(np.vstack(autocorr4), axis=0)
    autocorr5=np.std(np.vstack(autocorr5), axis=0)
    autocorr6=np.std(np.vstack(autocorr6), axis=0)
    #autocorr7=np.std(np.vstack(autocorr7), axis=0)
    #autocorr8=np.std(np.vstack(autocorr8), axis=0)
    #autocorr9=np.std(np.vstack(autocorr9), axis=0)
    
    tau=np.std(np.vstack(tau), axis=0)

    #mu=np.std(np.vstack(mu), axis=0)
    #alpha=np.std(np.vstack(alpha), axis=0)
    #beta=np.std(np.vstack(beta), axis=0)
    z=np.std(np.vstack(z), axis=0)
    eigspec=[eigspec0, eigspec1, eigspec2, eigspec3, eigspec4]

    autocorr=[autocorr0, autocorr1, autocorr2, autocorr3, autocorr4, autocorr5, autocorr6]
    pltall=bootstrap(rate, coeff, \
        eigspec,var, psil, actmom, \
                autocorr, tau, mu, alpha, beta, z)
    print('bootstrap competed')
    return pltall    
    
    
def loopall_dyn(arra, arrenv, keyword):

    hamx=[]
    ham=[]

    probx=[]
    prob=[]

    ratex=[]
    rate=[]
    rateerr=[]

    coeffx=[]
    coeff=[]
    coefferr=[]

    shuffcoeffx=[]
    shuffcoeff=[]

    eigspecx=[]
    eigspec=[]
    eigspecerr=[]

    varx=[]
    var=[]
    varerr=[]

    psilx=[]
    psil=[]
    psilerr=[]

    actmomx=[]
    actmom=[]
    actmomerr=[]

    autocorrx=[]
    autocorr=[]
    autocorrerr=[]

    tau=[]
    tauerr=[]

    mu=[]
    muerr=[]

    alpha=[]
    alphaerr=[]

    beta=[]
    betaerr=[]

    z=[]
    zerr=[]

    epsilon=[]
    eta=[]
    phi=[]
    percell=[]


    stim=[]
    timeconst=[]

    labeltype=[]
    label=[]


    for i in range(len(arra)):

        boot=bootloop_dyn(arra[i], arrenv[i])
        # define object names we want to load in
        aname= arra[i]
        envname=arrenv[i]

        # load in objects
        env=load_object(envname)
        a=load_object(aname)

        # histogram hamiltonians
        #plott=hamhist(env)
        #hamx.append(plott[0])
        #ham.append(plott[1])

        # histogram probability dist
        #plott=probhist(env)
        #probx.append(plott[0])
        #prob.append(plott[1])

        # histogram cell rate rank
        #plott=cellraterank(env)
        #ratex.append(plott[0])
        #rate.append(plott[1])
        #rateerr.append(boot.rate)

        # histogram pairwise correlations
        #plott=corrcoefhist(env)
        #coeffx.append(plott[0][0])
        #coeff.append(plott[0][1])
        #coefferr.append(boot.coeff)

        # histogram pairwise correlations, shuffled
        #shuffcoeffx.append(plott[1][0])
        #shuffcoeff.append(plott[1][1])
  
        # eigenvalue spectra
        #xplot,plot=eigplotall(a)
        #eigspecx.append(xplot)
        #eigspec.append(plot)
        #eigspecerr.append(boot.eigspec)
        #fitx=[]
        #fity=[]
        #for m in range(len(xplot)):
        #    fitx.append(xplot[m][:int(xplot[m].size/2)])
        #    fity.append(plot[m][:int(plot[m].size/2)])
        #fitx=np.hstack(fitx)
        #fity=np.hstack(fity)
        #popt, pcov = curve_fit(linfunc, fitx, np.real(fity))
        #mu.append(popt)
        #muerr.append(boot.mu)

        # variance over coarse grained variables
        #plott=varplotall(a)
        #varx.append(plott[0])
        #var.append(plott[1])
        #varerr.append(boot.var)
        #popt, pcov = curve_fit(linfunc, plott[0][:4], plott[1][:4])
        #alpha.append(popt)
        #alphaerr.append(boot.alpha)

        # log p(silence)
        #plott=probplotall(a)
        #psilx.append(plott[0])
        #psil.append(plott[1])
        #psilerr.append(boot.psil)
        #wh=np.where(np.isfinite(plott[1]) == True)
        #x=plott[0][wh]
        #y=plott[1][wh]
        #popt, pcov = curve_fit(probfunc,x, y)
        #beta.append(popt)
        #betaerr.append(boot.beta)

        # activity, momentum space
        #x, plott=activemom(a)
        #actmomx.append(x)
        #actmom.append(plott)
        #actmomerr.append(boot.actmom)
    
        x,result= calccorrmulti_dyn(a)
        autocorrx.append(x)
        autocorr.append(result)
        autocorrerr.append(boot.autocorr)

        xnew=(x[int(result.shape[1]/2)-1:int(result.shape[1]/2)+1])
        taus=[]
        for l in range(result.shape[0]):
            y=np.log(result[l, int(result.shape[1]/2)-1:int(result.shape[1]/2)+1])
            y[np.where(np.isfinite(y)==False)]=0.
            popt, pcov = curve_fit(linear, xnew, y, maxfev=20000)
            taus.append(popt[0])

        taus=1./np.array(taus).flatten()
        tau.append(taus)
        tauerr.append(boot.tau)

        popt, pcov = curve_fit(linfunc, 2**np.arange(1,a.k)[:4],\
                           taus[:4])
        z.append(popt)
        zerr.append(boot.z)

        # record parameters
        eta.append(env.eta)
        phi.append(env.phi)
        epsilon.append(env.epsilon)
        percell.append(env.percell)
        timeconst.append(env.timeconst)
        stim.append(env.nstim)


        print(str(i)+'th loop complete')


    pltall=recordall(hamx, ham, probx, \
        prob, ratex, rate, rateerr, coeffx, coeff, coefferr, shuffcoeffx, shuffcoeff, eigspecx,\
        eigspec, eigspecerr, varx, var, varerr, psilx, psil, psilerr, actmomx, actmom, actmomerr, autocorrx,\
                autocorr, autocorrerr, tau, tauerr, mu, muerr, alpha, alphaerr, beta, betaerr, z, zerr, phi, eta, epsilon, percell, stim, timeconst, labeltype, label)
    exp = expsum(tau, tauerr, mu, muerr, alpha, alphaerr, beta, betaerr, z, zerr)
    return pltall, exp
    
