# Supplementary material for: Neural criticality from effective latent variables
Source: eLife. 2024 Mar 12;12:RP89337. doi: 10.7554/eLife.89337 (PMC10957169; doi:10.7554/eLife.89337)
Supplement: Source code 1. [file elife-89337-code1.zip › python_simulation_code/placerg/testboot.py]

#funcsboot.py

from placerg.funcs import *
from placerg.funcsrg import *
from placerg.funcsall import *
from placerg.objects import *
from scipy.optimize import curve_fit

def bootfunc(a, env):

    rate=[]

    coeff=[]

    eigspec=[]

    var=[]

    psil=[]

    actmom=[]

    autocorr=[]
    
    tau=[]

    
    mu=[]
    alpha=[]
    beta=[]
    z=[]


    # histogram cell rate rank
    plott=cellraterank(env)
    rate.append(plott[1])

    # histogram pairwise correlations
    plott=corrcoefhist(env)
    coeff.append(plott[0][1])

    xplot,plot=eigplotall(a)
    eigspec.append(plot)
    fitx=[]
    fity=[]
    for m in range(len(xplot)):
        fitx.append(xplot[m][:int(xplot[m].size/2)])
        fity.append(plot[m][:int(plot[m].size/2)])
    fitx=np.hstack(fitx)
    fity=np.hstack(fity)
    popt, pcov = curve_fit(linfunc, fitx, np.real(fity))
    mu.append(popt[1])

    plott=varplotall(a)
    var.append(plott[1])    
    popt, pcov = curve_fit(linfunc, plott[0][:4], plott[1][:4])
    alpha.append(popt[1])

    plott=probplotall(a)
    wh=np.where(np.isfinite(plott[1]) == True)
    x=plott[0][wh]
    y=plott[1][wh]
    psil.append(y)
    popt, pcov = curve_fit(probfunc,x, y)
    beta.append(popt[1])

    x, plott=activemom(a)
    actmom.append(plott)

    x, result= calccorrmulti(a)
    autocorr.append(result)

    xnew=(x[int(result.shape[1]/2)-1:int(result.shape[1]/2)+1])
    taus=[]
    for l in range(result.shape[0]):
        y=np.log(result[l, int(result.shape[1]/2)-1:int(result.shape[1]/2)+1])
        y[np.where(np.isfinite(y)==False)]=0.
        popt, pcov = curve_fit(linear, xnew, y, maxfev=20000)
        taus.append(popt[0])
    taus=1/np.array(taus).flatten()
    tau.append(taus)
    popt, pcov = curve_fit(linfunc, 2**np.arange(2,8)[:3],\
                           taus[:3])
    z.append(popt[1])

    pltall=bootstrap(rate, coeff, \
        eigspec,var, psil, actmom, \
                autocorr, tau, mu, alpha, beta, z)
    return pltall


def bootprocess(a, env, i):
    env.pmat=env.boots[i]
    a=infoset(env.N, env.pmat, a.k)
    boot=bootfunc(a, env)
    print(str(i)+' bootstrap array finished')
    return boot

def bootloop(aname, envname):

    rate=[]

    coeff=[]

    eigspec0=[]
    eigspec1=[]
    eigspec2=[]

    var=[]

    psil=[]

    actmom=[]

    autocorr0=[]
    autocorr1=[]
    autocorr2=[]
    autocorr3=[]
    autocorr4=[]
    autocorr5=[]
    tau=[]

    mu=[]
    alpha=[]
    beta=[]
    z=[]
    env=load_object(envname)
    a=load_object(aname)
    if  __name__ == '__main__':
        p = Pool(2)
        boots_list = p.map(partial(bootprocess, a=a, env=env), range(len(env.boots)))
        for i in range(len(env.boots)):
            rate.append(boots_list[i].rate)

            coeff.append(boots_list[i].coeff)

            eigspec0.append(boots_list[i].eigspec[0][0])
            eigspec1.append(boots_list[i].eigspec[0][1])
            eigspec2.append(boots_list[i].eigspec[0][2])

            var.append(boots_list[i].var)

            psil.append(boots_list[i].psil)

            actmom.append(boots_list[i].actmom)


            autocorr0.append(boots_list[i].autocorr[0][0])
            autocorr1.append(boots_list[i].autocorr[0][1])
            autocorr2.append(boots_list[i].autocorr[0][2])
            autocorr3.append(boots_list[i].autocorr[0][3])
            autocorr4.append(boots_list[i].autocorr[0][4])
            autocorr5.append(boots_list[i].autocorr[0][5])
            tau.append(boot.tau)

            mu.append(boots_list[i].mu)
            alpha.append(boots_list[i].alpha)
            beta.append(boots_list[i].beta)
            z.append(boots_list[i].z)

        rate=np.std(np.vstack(rate), axis=0)
        coeff=np.std(np.vstack(coeff), axis=0)

        eigspec0=np.std(np.vstack(eigspec0), axis=0)
        eigspec1=np.std(np.vstack(eigspec1), axis=0)
        eigspec2=np.std(np.vstack(eigspec2), axis=0)

        var=np.std(np.vstack(var), axis=0)
        psil=np.std(np.vstack(psil), axis=0)
        actmom=np.std(np.vstack(actmom), axis=0)

        autocorr0=np.std(np.vstack(autocorr0), axis=0)
        autocorr1=np.std(np.vstack(autocorr1), axis=0)
        autocorr2=np.std(np.vstack(autocorr2), axis=0)
        autocorr3=np.std(np.vstack(autocorr3), axis=0)
        autocorr4=np.std(np.vstack(autocorr4), axis=0)
        autocorr5=np.std(np.vstack(autocorr5), axis=0)
        tau=np.std(np.vstack(tau), axis=0)

        mu=np.std(np.vstack(mu), axis=0)
        alpha=np.std(np.vstack(alpha), axis=0)
        beta=np.std(np.vstack(beta), axis=0)
        z=np.std(np.vstack(z), axis=0)
        eigspec=[eigspec0, eigspec1, eigspec2]

        autocorr=[autocorr0, autocorr1, autocorr2, autocorr3, autocorr4, autocorr5]
        pltall=bootstrap(rate, coeff, \
            eigspec,var, psil, actmom, \
                autocorr, tau, mu, alpha, beta, z)
        print('bootstrap competed')
    return pltall    

def loopall(arra, arrenv, keyword):

    hamx=[]
    ham=[]

    probx=[]
    prob=[]

    ratex=[]
    rate=[]
    rateerr=[]

    coeffx=[]
    coeff=[]
    coefferr=[]

    shuffcoeffx=[]
    shuffcoeff=[]

    eigspecx=[]
    eigspec=[]
    eigspecerr=[]

    varx=[]
    var=[]
    varerr=[]

    psilx=[]
    psil=[]
    psilerr=[]

    actmomx=[]
    actmom=[]
    actmomerr=[]

    autocorrx=[]
    autocorr=[]
    autocorrerr=[]

    tau=[]
    tauerr=[]

    mu=[]
    muerr=[]

    alpha=[]
    alphaerr=[]

    beta=[]
    betaerr=[]

    z=[]
    zerr=[]

    epsilon=[]
    eta=[]
    phi=[]
    percell=[]


    stim=[]
    timeconst=[]

    labeltype=[]
    label=[]


    for i in range(len(arra)):

        boot=bootloop(arra[i], arrenv[i])
        # define object names we want to load in
        aname= arra[i]
        envname=arrenv[i]

        # load in objects
        env=load_object(envname)
        a=load_object(aname)

        # histogram hamiltonians
        plott=hamhist(env)
        hamx.append(plott[0])
        ham.append(plott[1])

        # histogram probability dist
        plott=probhist(env)
        probx.append(plott[0])
        prob.append(plott[1])

        # histogram cell rate rank
        plott=cellraterank(env)
        ratex.append(plott[0])
        rate.append(plott[1])
        rateerr.append(boot.rate)

        # histogram pairwise correlations
        plott=corrcoefhist(env)
        coeffx.append(plott[0][0])
        coeff.append(plott[0][1])
        coefferr.append(boot.coeff)

        # histogram pairwise correlations, shuffled
        shuffcoeffx.append(plott[1][0])
        shuffcoeff.append(plott[1][1])
  
        # eigenvalue spectra
        xplot,plot=eigplotall(a)
        eigspecx.append(xplot)
        eigspec.append(plot)
        eigspecerr.append(boot.eigspec)
        fitx=[]
        fity=[]
        for m in range(len(xplot)):
            fitx.append(xplot[m][:int(xplot[m].size/2)])
            fity.append(plot[m][:int(plot[m].size/2)])
        fitx=np.hstack(fitx)
        fity=np.hstack(fity)
        popt, pcov = curve_fit(linfunc, fitx, np.real(fity))
        mu.append(popt)
        muerr.append(boot.mu)

        # variance over coarse grained variables
        plott=varplotall(a)
        varx.append(plott[0])
        var.append(plott[1])
        varerr.append(boot.var)
        popt, pcov = curve_fit(linfunc, plott[0][:4], plott[1][:4])
        alpha.append(popt)
        alphaerr.append(boot.alpha)

        # log p(silence)
        plott=probplotall(a)
        psilx.append(plott[0])
        psil.append(plott[1])
        psilerr.append(boot.psil)
        wh=np.where(np.isfinite(plott[1]) == True)
        x=plott[0][wh]
        y=plott[1][wh]
        psil.append(y)
        popt, pcov = curve_fit(probfunc,x, y)
        beta.append(popt)
        betaerr.append(boot.beta)

        # activity, momentum space
        x, plott=activemom(a)
        actmomx.append(x)
        actmom.append(plott)
        actmomerr.append(boot.actmom)
    
        x,result= calccorrmulti(a)
        autocorrx.append(x)
        autocorr.append(result)
        autocorrerr.append(boot.autocorr)

        xnew=(x[int(result.shape[1]/2)-1:int(result.shape[1]/2)+1])
        taus=[]
        for l in range(result.shape[0]):
            y=np.log(result[l, int(result.shape[1]/2)-1:int(result.shape[1]/2)+1])
            y[np.where(np.isfinite(y)==False)]=0.
            popt, pcov = curve_fit(linear, xnew, y, maxfev=20000)
            taus.append(popt[0])

        taus=1./np.array(taus).flatten()
        tau.append(taus)
        tauerr.append(boot.tau)

        popt, pcov = curve_fit(linfunc, 2**np.arange(2,8)[:3],\
                           taus[:3])
        z.append(popt)
        zerr.append(boot.z)

        # record parameters
        eta.append(env.eta)
        phi.append(env.phi)
        epsilon.append(env.epsilon)
        percell.append(env.percell)
        timeconst.append(env.timeconst)
        stim.append(env.nstim)

        if keyword == 'time':
            # labels for plots
            labeltype.append('time constant')
            label.append(env.timeconst[0])
        
        if keyword == 'type':
            # labels for plots
            labeltype.append('cell type')
            label=['both', 'place', 'none']

        if keyword == 'stim':
            # labels for plots
            labeltype.append('# of stimuli')
            label.append(env.nstim)

        if keyword == 'eta':
            # labels for plots
            labeltype.append('eta')
            label.append(env.eta)

        if keyword == 'phi':
            # labels for plots
            labeltype.append('phi')
            label.append(env.phi)

        if keyword == 'epsilon':
            # labels for plots
            labeltype.append('epsilon')
            label.append(env.epsilon)

        if keyword == 'percell':
            # labels for plots
            labeltype.append('p')
            label.append(env.percell)

        print(str(i)+'th loop complete')


    pltall=recordall(hamx, ham, probx, \
        prob, ratex, rate, rateerr, coeffx, coeff, coefferr, shuffcoeffx, shuffcoeff, eigspecx,\
        eigspec, eigspecerr, varx, var, varerr, psilx, psil, psilerr, actmomx, actmom, actmomerr, autocorrx,\
                autocorr, autocorrerr, tau, tauerr, mu, muerr, alpha, alphaerr, beta, betaerr, z, zerr, phi, eta, epsilon, percell, stim, timeconst, labeltype, label)
    return pltall
